# Supplementary material for: The evolution of IBD perceived engagement and care needs across the life-cycle: a scoping review
Source: BMC Gastroenterol. 2021 Jul 14;21:293. doi: 10.1186/s12876-021-01850-1 (PMC8278693; doi:10.1186/s12876-021-01850-1)
Supplement: Supplementary file 1 — Additional file 1: Appendix S1. Detailed search strategy for each search engine. [file 12876_2021_1850_MOESM1_ESM.xlsx]

## Sheet: Detailed search strategy
	Electronic database/Search engine	Language	Filters applied	Search Terms/Mesh Terms Combination
	PubMed	English	Case Reports, Clinical Trial, Comment, Editorial, Journal Article, Letter, Meta-Analysis, Observational Study, Personal Narrative, Randomized Controlled Trial, Review, Systematic Review, in the last 10 years, English, Complementary Medicine, Systematic Reviews, Preschool Child: 2-5 years, Child: 6-12 years, Adult: 19+ years, Young Adult: 19-24 years, Adult: 19-44 years, Middle Aged + Aged: 45+ ye…	(("ibd"[All Fields] OR "inflammatory bowel disease*"[All Fields] OR "crohn*"[All Fields] OR "ulcerative colitis"[All Fields]) AND ("psych*"[All Fields] OR "social*"[All Fields] OR "famil*"[All Fields] OR "engagement"[All Fields] OR "empowerment"[All Fields]) AND ("intervention"[All Fields] OR "trial"[All Fields] OR "program"[All Fields] OR "strateg*"[All Fields] OR "counsel*"[All Fields] OR "trea…
	Medline	English	Case Reports, Clinical Trial, Comment, Editorial, Journal Article, Letter, Meta-Analysis, Observational Study, Personal Narrative, Randomized Controlled Trial, Review, Systematic Review, in the last 10 years, English, Complementary Medicine, Systematic Reviews, MEDLINE, Preschool Child: 2-5 years, Child: 6-12 years, Adult: 19+ years, Young Adult: 19-24 years, Adult: 19-44 years, Middle Aged + Age…	(("ibd"[All Fields] OR "inflammatory bowel disease*"[All Fields] OR "crohn*"[All Fields] OR "ulcerative colitis"[All Fields]) AND ("psych*"[All Fields] OR "social*"[All Fields] OR "famil*"[All Fields] OR "engagement"[All Fields] OR "empowerment"[All Fields]) AND ("intervention"[All Fields] OR "trial"[All Fields] OR "program"[All Fields] OR "strateg*"[All Fields] OR "counsel*"[All Fields] OR "trea…
	Embase	English	Humans; English; Timeline: 2009-2019	(("ibd"[All Fields] OR "inflammatory bowel disease*"[All Fields] OR "crohn*"[All Fields] OR "ulcerative colitis"[All Fields]) AND ("psych*"[All Fields] OR "social*"[All Fields] OR "famil*"[All Fields] OR "engagement"[All Fields] OR "empowerment"[All Fields]) AND ("intervention"[All Fields] OR "trial"[All Fields] OR "program"[All Fields] OR "strateg*"[All Fields] OR "counsel*"[All Fields] OR "trea…
	Scopus	English	Human/Humans; English; Article; Trials; Review;Timeline: 2009-2019	(TITLE-ABS-KEY ("IBD*") OR TITLE-ABS-KEY ("inflammatory bowel disease*") OR TITLE-ABS-KEY ("Crohn*") OR TITLE-ABS-KEY ("ulcerative colitis" ) AND TITLE-ABS-KEY("Psych*") OR TITLE-ABS-KEY("social*") OR TITLE-ABS-KEY ("famil*") OR TITLE-ABS-KEY ("engagement") OR TITLE-ABS-KEY("empowerment" ) AND TITLE-ABS-KEY ( "intervention") OR TITLE-ABS-KEY ("trial") OR TITLE-ABS-KEY ("program") OR TITLE-ABS-KEY…
	Cochrane	English	Humans; English; Article; Trials; Review; Timeline: 2009-2019	( TITLE-ABS-KEY ( ibd ) OR TITLE-ABS-KEY ( inflammatory AND bowel AND disease ) OR TITLE-ABS-KEY ( crohn ) OR TITLE-ABS-KEY ( ulcerative AND colitis ) AND TITLE-ABS-KEY ( psych* ) OR TITLE-ABS-KEY ( social* ) OR TITLE-ABS-KEY ( famil* ) OR TITLE-ABS-KEY ( engagement ) OR TITLE-ABS-KEY ( empowerment ) AND TITLE-ABS-KEY ( intervention ) OR TITLE-ABS-KEY ( trial ) OR TITLE-ABS-KEY ( program ) OR TIT…
	Web of Science	English	Refined by: DOCUMENT TYPES: ( ARTICLE OR REVIEW ) AND LANGUAGES: ( ENGLISH ) AND DOCUMENT TYPES: ( ARTICLE ) AND ESI Top Papers: ( Hot Papers in Field ) Timespan: 2009-2019. Indexes: SCI-EXPANDED, SSCI, A&HCI, CPCI-S, CPCI-SSH, BKCI-S, BKCI-SSH, ESCI, CCR-EXPANDED, IC.	TOPIC: (IBD) OR TOPIC: (Inflammatory Bowel Disease) OR TOPIC: (Crohn) OR TOPIC: (Ulcerative Colitis) AND TOPIC: (Psych*) OR TOPIC: (Social*) OR TOPIC: (Famil*) OR TOPIC: (Engagement) OR TOPIC: (Empowerment) AND TOPIC: (Intervention) OR TOPIC: (Trial) OR TOPIC: (Program) OR TOPIC: (Strateg*) OR TOPIC: (Counsel*) OR TOPIC: (Treatment) OR TOPIC: (Support)
	PsycInfo	English	Humans; English; Timeline: 2009-2019	TOPIC: (IBD) OR TOPIC: (Inflammatory Bowel Disease) OR TOPIC: (Crohn) OR TOPIC: (Ulcerative Colitis) AND TOPIC: (Psych*) OR TOPIC: (Social*) OR TOPIC: (Famil*) OR TOPIC: (Engagement) OR TOPIC: (Empowerment) AND TOPIC: (Intervention) OR TOPIC: (Trial) OR TOPIC: (Program) OR TOPIC: (Strateg*) OR TOPIC: (Counsel*) OR TOPIC: (Treatment) OR TOPIC: (Support)
