# Supplementary material for: The evolution of IBD perceived engagement and care needs across the life-cycle: a scoping review
Source: BMC Gastroenterol. 2021 Jul 14;21:293. doi: 10.1186/s12876-021-01850-1 (PMC8278693; doi:10.1186/s12876-021-01850-1)
Supplement: Supplementary file 2 — Additional file 2: Table S2. Main characteristics of the studies included. [file 12876_2021_1850_MOESM2_ESM.xlsx]

## Sheet: Table 3
Methodological Features							Participants Features					Needs			Psychological and social strategies				Analysis and Results
Authors	Title	Year	Country	Study Design	QNT/QL	Main Theme	Number of Participants	Diagnosis	Target	Gender (M/F)	Mean Age (SD)	Presence_Caregiver	Kind of Transition	Kind of Need	Theorical_Framework	Instruments	Kind_Strategy	Group/Individual	Theoretical_Background	Outcomes/Main issues	Analysis	Findings
Timmer A., Peplies J., Westphal M., Kaltz B., Ballauff A., Claßen M., Laass M.W., Koletzko S.	Transition from pediatric to adult medical care - A survey in young persons with inflammatory bowel disease	2017	GERMANY, AUSTRIA	CROSS-SECTIONAL SURVEY	QNT	TRANSITION FROM PEDIATRIC TO ADULT MEDICAL CARE	605	Crohn’s disease (66,1%), ulcerative colitis (28,8%), IBD not specified (5,1%)	ADOLESCENTS, YOUNG ADULTS	306/299	Not specified	No	TRANSITION TO ADULTHOOD AND SELF-MANAGEMENT	Engagement, readiness	Not specified	Questionnaire including itmes on sociodemographic variables (i.e. living situation, job status, type of living enviroment, parental socioeconomic status, schooling level, health insurance), comorbidity, disease specifc variables (i.e. type of disease, disease activity, disease course, age at diagnosis, disease duration). The German version of the Hospital and Depression Scale (HADS-D) A previousl…	N/A	Individual, postal	Not specified	Anxiety, depression	Descriptive analyses stratified by age group. Mutlinominal logistic regression.	Usual age of completing transition was 18. Earlier transfer (up to 17) was more common with low parental SES (OR 1.8, 95% CI 0.7 to 4.6), and less common with advanced schooling (OR 0.5, 95% CI 0.2 to 1.2). Late transfer (at 19 or older) was common with high parental SES (OR 3.2, 95% CI 1.6 to 6.4).
Yerushalmy-Feler, A; Ron, Y; Barnea, E; Nachum, A; Matalon, S; Dali-Levy, M; Dotan, I; Cohen, S	Adolescent transition clinic in inflammatory bowel disease: quantitative assessment of self-efficacy skills	2017	ISRAEL	PRE-POST STUDY	QNT	TRANSITION FROM PEDIATRIC TO ADULT MEDICAL CARE	36	CD (n=30), UC (n=6)	ADOLESCENTS	2020-10-26	19 (1.8)	No	TRANSITION TO ADULTHOOD AND SELF-MANAGEMENT	Need of a specific/multidisciplinary/personalize transition protocol	The adolescent transition clinic model	IBD-yourself (before and after the transition), general questionnaire (disease and demographic information), pediatric Crohn’s disease activity index or pediatric ulcerative colitis activity index	Establish a well-planned adolescent IBD transition clinic and a personalized transition program to meet the needs of every adolescent with IBD. Multidisciplinary.	Individual	Not specified	Self-efficacy (before and after completing the transition process), association between demographic and transition parameters to self-efficacy (before and after completing the transition process)	Cronbach’s α for each domain; Descriptive statistics; The Wilcoxon signed rank sum test was used; The McNemar test was applied for symmetry; the Wilcoxon two-sample test for binary parameters and the Spearman’s correlation coefficient for continuous parameters.	A relevant improvement in self-efficacy after transition was detected. Age, sex, disease duration, duration of transition, and the number of meetings correlated with the domains of coping with IBD, knowledge of the transition process, and medication use.
Adler, Jeremy	Transition readiness in pediatric patients with inflammatory bowel disease: A patient survey of self-management skills	2016	USA	CROSS-SECTIONAL SURVEY	QNT	TRANSITION FROM PEDIATRIC TO ADULT MEDICAL CARE	67	Crohn's disease (n=40), ulcerative colitis (n=25), indeterminate colitis (n=2)	ADOLESCENTS	35/32	15.8 (2.5)	No	TRANSITION TO ADULTHOOD AND SELF-MANAGEMENT	Acquisition of self-management skills	Not specified	A questionnaire included 23 questions asking the patient to rate his or her ability to perform certain tasks related to transition, which were taken directly from the ICN Self-Management Handbook Transition Checklist. The questionnaire included additional questions which were aimed at self-identifying patient characteristics (i.e. age, sex, diagnosis, duration of disease, disease distribution, ho…	N/A	Individual, online	Not specified	Self-assessement ability to perfom certain tasks related to transition (i.e. basic knowldge about IBD, doctor visits, medication and other treatments, disease mangament)	Spearman rank correlation	Self-management improves with age (p=0.62, P<0.0001, n=69), but not with disease duration (P=0.46, n=55) . There were many tasks for which >20% of patients age 18 years or older reported requiring at least some help: recognize a flare of disease (28%), call the pharmacy to get refills of my medications (44%), call the doctor’s office to schedule appointments (56%), answer questions during medical…
Rohatinsky, N; Risling, T; Kumaran, M; Hellsten, LAM; Thorp-Froslie, N	Healthcare Transition in Pediatrics and Young Adults With Inflammatory Bowel Disease A Scoping Review	2018	CANADA	SCOPING REVIEW	N/A	TRANSITION FROM PEDIATRIC TO ADULT MEDICAL CARE	N/A	IBD	ADOLESCENTS	N/A	N/A	N/A	TRANSITION TO ADULTHOOD AND SELF-MANAGEMENT	Self-management skills, ongoing disease-specific education, extensive transition supports, preparation, good relationship with new providers	Not specified	N/A		N/A	Not specified	N/A	N/A	Based on a thematic analysis of the 22 articles, three general themes emerged: (1) transition readiness, (2) patient outcomes following transition, and (3) transition experiences and barriers.
McCartney, S.	Inflammatory bowel disease in transition: challenges and solutions in adolescent care	2011	UK	REVIEW	N/A	TRANSITION FROM PEDIATRIC TO ADULT MEDICAL CARE	N/A	IBD	ADOLESCENTS	N/A	N/A	N/A	TRANSITION TO ADULTHOOD AND SELF-MANAGEMENT	Establishing a personal ability to effectively mangage the disease, appropriate education, good comunication and good relationship with provideers, successfull transition programm, trust, indipendency, more information, advice, self-menagement	Not specified	N/A	Barriers to optimal care need to be identified and managed and healthcare providers need to ‘buy in’ to establishing a flexible, patient focused service for their patient population. Providers need to identify resources and work within networks to optimise services and attain the expected IBD standards of care	N/A	Not specified	N/A	N/A	Appropriate education, communication and a good relationship with healthcare professionals and a successful transition programme and its transfer to adultcare are the most relevant steps in establishing a personal ability to the disease's management. The quality and appropriateness of the transitions have not been assessed.
Szeto, W; van der Bent, A; Petty, CR; Reich, J; Farraye, FA; Fishman, LN	Use of Social Media for Health-Related Tasks by Adolescents With Inflammatory Bowel Disease: A Step in the Pathway of Transition	2018	UK	SURVEY	QNT	TRANSITION FROM PEDIATRIC TO ADULT MEDICAL CARE	109	Crohn's disease (n=91), ulcerative colitis (n=16), indeterminate colitis (n=2)	ADOLESCENTS, YOUNG ADULTS	70/39	18 (2.9)	No	TRANSITION TO ADULTHOOD	Self-management, autonomy, learning new helath-ralated tasks	Not specified	Survey was written by IBD providers, adapted from and pilot tested with both healthy college students and adolescent IBD patients. The surveys contained questions about various uses of social media, including (1) information gathering about the condition, (2) communication with providers, (3) recording/managing symptoms, (4) connecting to a community with same condition, and (5) personal expressi…	N/A	Individual	Not specified	Use of social media for information gathering, self-management and symptom monitoring, communication between patient and provider, connecting with an IBD community, and self-expression around IBD	Pearson’s chi-square; Kappa was used to test agreement between parent and child social media usage. All tests were 2-tailed, and alpha was set at 0.05.	Only 17% reported looking up information about their disease and 63% used search engines, while 38% used medical websites for information. Only 16% used to connect with patients through social media. E-mail (88%), a phone call to the office (67%) or hospital website/patient portal (52%) were the main means of communication. Few patients used mobile applications to monitor symptoms (2%) or for med…
Gray, WN; Reed-Knight, B; Morgan, PJ; Holbrook, E; Kugathasan, S; Saeed, SA; Denson, LA; Hommel, KA	Multi-Site Comparison of Patient, Parent, and Pediatric Provider Perspectives on Transition to Adult Care in IBD	2018	USA	MULTI-SITE COMPARISON	QNT?	FACTORS FOR SUCCESSFULL TRANSITION ROM PEDIATRIC TO ADULT MEDICAL CARE	190 (86 patients, 64 caregivers, 40 pediatric providers)	Crohn's disease (n=53), ulcerative colitis (n=21), indeterminate colitis (n=2)	ADOLESCENTS; CAREGIVERS, PEDIATRIC PROVIDERS	45/21	19.31 (1.81)	Yes	TRANSITION TO ADULTHOOD AND SELF-MANAGEMENT	Acquisition of self-management skills	Not specified	Transition Readiness Assessment Questionnaire	Providing education to parents on how to transition responsibility for specific skills to their child. Adopting technology-based self-management programs thaht may be helpful in improving adolescents' understanding of their illness.	Individual	Not specified	What patients, parents, and providers think is most important for successful transition, agreement between patients, parents and pediatric providers	Chi-square analyses with Bonferroni corrected post-hoc comparisons. Post-hoc comparisons;rates of agreement between groups.	Patients endorsed “calling the doctor about unusual changes in health” and “being knowledgeable about insurance coverage,” as being most important to successful transition while parents stressed the relevance of health monitoring and problem solving. Pediatric HCPs stressed the relevance of adherence to treatment and reporting unusual changes in health. Endorsement rates across participants for s…
Plevinsky J.M., Gumidyala A.P., Fishman L.N.	Transition experience of young adults with inflammatory bowel diseases (IBD): A mixed methods study	2015	USA	MIXED	QL/QNT	TRANSITION FROM PEDIATRIC TO ADULT MEDICAL CARE	29	IBD	ADOLESCENTS, ADULTS (18-30 years old)	N/A	26.8 (2.7)	No	TRANSITION TO ADULTHOOD AND SELF-MANAGEMENT	Need of a good patient–provider relationship (trust, communication, comfort, autonomy), acquistion of important self-management skills	Not specified	Transition to Adult Care Questionnaire	N/A	Individual, online	Phenomenological approach (for the qualitative component)	Transition experience, impact of the paediatric experience and patient–provider relationship, the contribution of patient characteristics (i.e. diagnosis age, illness severity, parent involvement) to the adult experience and patient–provider relationship	Descriptive analyses, analyses of variance between groups (for quantitative data). Phenomenological approach (for qualitative data).	Nearly half of the sample (41.3%) had positive experiences in both paediatric and adult care, whether they defined them clinically or emotionally. A more positive experience with the paediatric provider was correlated with having spent more years with him/her (r = .41, P = .03), to discuss an embarrassing symptom (r = .41, P = .05), confusing medical decision (r = .45, P = .03) in adult care. A m…
Bennett, AL; Moore, D; Bampton, PA; Bryant, RV; Andrews, JM	Outcomes and patients' perspectives of transition from paediatric to adult care in inflammatory bowel disease	2016	AUSTRALIA	RETROSPECTIVE	QNT	TRANSITION FROM PEDIATRIC TO ADULT MEDICAL CARE (OUTCOMES and PERSPECTIVES)	81 (46 transition and 35 non-transition patients)	CD (n=53), UC (n=27), indeterminate colitis (n=1)	ADOLESCENTS, YOUNG ADULTS (18 years and older)	37/44	Range 18-28	No	TRANSITION TO ADULTHOOD AND SELF-MANAGEMENT	Strong preparation for the transition, more information, specific transition strategy	Not specified	A questionnaire and medical records for transition patients. A different questionnaire for non-transition patients.	Current transition care processes could be optimised, with better psychosocial preparation and agreed transition plans.	Individual	Not specified	IBD outcomes of transition, social and occupational outcomes of transition, transition experience and perceptions	Not specified	No statistically significant differences were found in disease burden, disease outcomes or adult roles and responsibilities between cohorts. There was a very low usage (5%) of psychological services in both cohorts, despite a high prevalence of mood disturbance (35%). The majority (54%) of the participants complained about the paucity of information and felt not strongly prepared. A high rate (78…
De Silva P.S.A., Fishman L.N.	Transition of the patient with IBD from pediatric to adult care-an assessment of current evidence	2014	USA	REVIEW	N/A	TRANSITION FROM PEDIATRIC TO ADULT MEDICAL CARE AND SELF-MANAGEMENT	N/A	IBD	ADOLESCENTS	N/A	N/A	N/A	TRANSITION TO ADULTHOOD AND SELF-MANAGEMENT	Need of an organized transition program, acquisistion of new skills, gradual stepwise preparation, full autonomy and responsability, developing of self-menagement behaviours		N/A	The adult gastroenterologist should recognize that pediatric onset patients comprise a sicker patient cohort with a longer, more complex history ofIBD and related medication use. It can be important for the adult provider to be open to seeing the patient with their parent during the initial sessions if requested.	N/A	Not specified	N/A	N/A	Appropriate planning, preparation, and communication between pediatric and adult care teams should be implemented during the transition process.
Fishman, Laurie N., Mitchell, Paul D., Lakin, Paul R., Masciarelli, Lisa, Flier, Sarah N.	Are expectations too high for transitioning adolescents with inflammatory bowel disease? examining adult medication knowledge and self-management skills	2016	USA	SURVEY	QNT	TRANSITION FROM PEDIATRIC TO ADULT MEDICAL CARE AND SELF-MANAGEMENT	141	IBD	ADULTS	40%/60%	36 (7)	N/A	TRANSITION TO ADULTHOOD AND SELF-MANAGEMENT	Aquisition of self-management skills, assessment and teaching	Not specified	A questionnaire adapted from an adolescent survey . The survey elicited demographic information (i.e. age, sex, age at diagnosis), type of IBD, IBD medications and the prescribed doses, potential adverse effects, self-mangement (ability to perform specific tasks included refilling prescriptions, scheduling visits, contacting the provider between visits if there is a problem).		Individual	Not specified	Self-management tasks, medication recall (i.e. name, dose, frequency, potential adverse effects)	Pearson chi-square test for categorical variables, or Fisher exact test when 1 or more expected cell counts was <5; median (interquartile range; IQR) and compared across outcome categories with an appropriate nonparametric test (Wilcoxon rank-sum for 2 categories, KruskalWallis for 3); stepwise logistic regression.	Many patients performed individual tasks without assistance. In particular, answering doctor’s questions during the visit (93%) and clinic visit scheduling (92%) were practised in autonomy. Patients were least likely to independently pick up medication from the pharmacy (56%) or prepare a list of questions before visiting the doctor (52%). Nearly all subjects (97%) were able to recall at least on…
Fu, N., Jacobson, K., Round, A., Evans, K., Qian, H.,Bressler, B.	Transition clinic attendance is associated with improved beliefs and attitudes toward medicine in patients with inflammatory bowel disease	2017	CANADA	PROSPECTIVE (CASE-CONTROL STUDY)	QNT	TRANSITION FROM PEDIATRIC TO ADULT MEDICAL CARE	112 (59 patiens attending tranision clinic and 53 control)	CD (n=81), UC e IBDU (n=31)	ADOLESCENTS	58/54	Patients attending transition clinic, 19.7 (20.3); control, 20.6 (1.2)	No	TRANSITION TO ADULTHOOD AND SELF-MANAGEMENT	Information, knowledge, engagement	Not specified	Questionnaire regarding patient's disease and his/her adherence to prescribed medical therapy, Beliefs about Medicine Questionnaire (BMQ), physician records		Individual, online	Not specified	Attitudes and beliefs about medical therapy, disease-specific knowledge, self-reported adherence	Descriptive analysis; two-sample t-test for continuous data and χ2 or Fisher’s exact test when appropriate for categorical data. Logistic regression modelling; multinomial logistic regression model; linear regression	Self-reported adherence rates were poor, with only 67.4% and 56.8% of patients on any IBD medication were adherent in the transition and control groups, respectively. Adolescents in the transition cohort held significantly stronger beliefs that medications were necessary
Gumidyala, Amitha Prasad, Greenley, Rachel N Plevinsky, Jill M, Poulopoulos, Natasha, Kahn, Stacy A	Moving On: Transition Readiness in Adolescents and Young Adults With IBD Amitha	2018	USA	DESCRIPTIVE CROSS-SECTIONAL	QNT	TRANSITION FROM PEDIATRIC TO ADULT MEDICAL CARE (READINESS)	75 (patients-parent dyads)	CD (n=56), UC (n=17), indeterminate colitis (n=2)	ADOLESCENTS, YOUN ADULTS (16-22 years old), PARENTS	35/40	N/A	Yes	TRANSITION TO ADULTHOOD AND SELF-MANAGEMENT	Information, knowledge, engagement, better comunication with the provider	Not specified	Demographic questionnaire, medical records (type of IBD, diagnosis date), physician global assessment (PGA) rating, Inflammatory Bowel Disease Self-Efficacy Scale (IBD-SES) for patients, 2-items study-developed questionnaire of time spent discussing transition-related issues with their IBD provider, Readiness to Transition Questionnaire (RTQ)	Findings suggest provider communication is particularly important in promoting transition readiness. Additionally, it may be beneficial to wait to transition patients until they are older to allow them more time to master skills necessary to responsibly manage their own healthcare	Individual	Not specified	Transition readiness, factors associated with transition readiness	Descriptive statistics; bivariate correlations to examine associations between nonmodifiable (demographic variables, disease variables) and modifiable (self-efficacy, patient-provider transition-related communication) factors and RTQ scores; multiple regression analyses with forward entry were performed; probability of F was used to determine each variable’s entry into the regression equation. Sq…	The main needs were related to knowledge of insurance coverage, scheduling appointments, and ordering medication refills. Older age, higher disease-management self-efficacy, and increased patient-provider transition communication were each associated with higher overall transition readiness and AYA responsibility scores. The AYA responsibility for disease management and overall transition readine…
Karim, Shwan, Porter, Jody A., McCombie, Andrew, Gearry, Richard B., Day, Andrew S.	Transition clinics: an observational study of themes important to young people with inflammatory bowel disease	2019	NEW ZELAND	OBSERVATIONAL	QNT	TRANSITION FROM PEDIATRIC TO ADULT CARE	53 (transition completed, n=10; in transition, n=8; no experience of transition, n=35)	CD (n=48), UC (n=5)	ADOLESCENTS	35/28	N/A	No	TRANSITION TO ADULTHOOD AND SELF-MANAGEMENT	Help during the transition process, autonomy, trust	Not specified	Questionnaire araising from focus groups with IBD patients (i.e. details about demographics, disease type, disease severity and medications, own transition experience, factors relating to the transition process)	It is vital that planning and conducting a structured transition is a collaborative process involving the patient, parents and healthcare providers.	Individual, online	Not specified	Issues important for transition process, participants’ opinions about the transition process	Not specified	The most commonly reported difficulty by those entering transition was meeting a new doctor. This and building a new relationship/trust were the main concerns of respondents who were preparing for or within a transition process. Parental assessment of illness and readiness to transition were not thought to be as important as other factors for determining readiness for transition. The character of…
Lugasi, Tziona; Achille, Marie; Stevenson, Moire	Patients' perspective on factors that facilitate transition from child-centered to adult-centered health care: A theory integrated metasummary of quantitative and qualitative studies	2011	CANADA	REVIEW	N/A	TRANSITION FROM PEDIATRIC TO ADULT CARE (FACILITATORS)	N/A	IBD	ADOLESCENTS	N/A	N/A	N/A	TRANSITION TO ADULTHOOD AND SELF-MANAGEMENT	Need for indipendence, preparation toward transition	Not specified	N/A	N/A	N/A	Not specified	N/A	N/A	The main findings regarded: (1) patients’ feelings and concerns; (2) patients’ recommendations about transition; (3) outcomes after transfer; and (4) mode of transfer.
Otto, Caroline; Tárnok, András; Erős, Adrienn; Szakács, Zsolt; Vincze, Áron; Farkas, Nelli; Sarlós, Patricia	Planned Transition of Adolescent Patients with Inflammatory Bowel Disease Results in Higher Remission Rates	2019	HUNGARY	RETROSPECTIVE	QNT	TRANSITION FROM PEDIATRIC TO ADULT CARE	45 (24 patients not attending transition program and 21 patients attending transition program)	CD (n=35), UC (n=10)	ADOLESCENTS	18/27	N/A	No	TRANSITION TO ADULTHOOD AND SELF-MANAGEMENT	Need of structured transition models	Not specifcied	Medical records	Well-established transition programs in IBD are needed	N/A	Not specified	Disease activity and laboratory studies, critical outcomes	Continuous and categorical variables were presented as mean± standard deviation (SD) and frequencies (%), respectively. Pearson's chi-squared test and Fisher's exact test were used for the comparison of categorical variables; paired sample t-test, independent Student t-test, and Welch-test.	There were no significant differences in disease duration before transfer, Montreal classification at diagnosis, body mass index, anti-TNF therapy usage, and disease status at transfer between the two groups. A significantly higher number of Group B patients were in remission at 12 months after transfer when compared to patients in Group A (11 vs. 18, respectively, p = 0.037). There was a signifi…
Cho R., Wickert N.M., Klassen A.F., Tsangaris E., Marshall J.K., Brill H.	Identifying needs in young adults with inflammatory bowel disease: A qualitative study	2018	CANADA	QUALITATIVE RESEARCH	QL	TRANSITION FROM PEDIATRIC TO ADULT MEDICAL CARE	21 (15 adolescents and 7 young adults)	IBD	ADOLESCENTS, YOUNG ADULTS (18–30 years of age)	8 e 13	N/A	No	TRANSITION TO ADULTHOOD AND SELF-MANAGEMENT	Psychosocial, informational, self-advocacy, and daily living needs	Supportive Care Needs Framework	Interview	Clinical encounters should routinely include a social history, with an empathetic management of these issues. It is important to ask patients how they are coping, who is supporting them, and whether their social needs are adequately being met.	Individual, telephone or in person	Not specified	Health-related quality of life needs	Thematic analysis	Four broad categories of needs were identified: psychosocial, informational, self-advocacy, and daily living needs. The most commonly reported needs were psychosocial and the least common were daily living needs. Most participants diagnosed as an adult (>18) reported the wish for information concerning support service. The areas of healthcare accessibility, access/dependence on washroom facilitie…
Cole, Rebecca; Ashok, Dhandapani; Razack, Abdul; Azaz, Amer; Sebastian, Shaji	﻿Evaluation of Outcomes in Adolescent Inflammatory Bowel Disease Patients Following Transfer from Pediatric to Adult Health Care Services: Case for Transition	2015	UK	RETROSPECTIVE	QNT	TRANSITION FROM PEDIATRIC TO ADULT MEDICAL CARE (OUTCOMES)	72 (44 patients who went through the transition system and 28 patients who had no formalizaed transition arrangement before transfer)	Crohn disease (n=50), ulcerative colitis (n=19), indeterminate colitis (n=3)	ADOLESCENTS	41/31	N/A	No	TRANSITION TO ADULTHOOD AND SELF-MANAGEMENT	Need of attending transition program	Not specified	Medical records (i.e. demographics, age at diagnosis, age at registration with adult services,, mode of presentationn to adult services, disease activity, adherence with medication, adherence with clinic presentation to adult service, surgery or hospital admissions within 2 years of transfer, employment and/or accademic status at the time of last visit to adult clinic, growth charts)	Not specified	N/A	Not specified	Surgery and hospitalization rates, clinic attendance, medication adherence, growth and development	Median and range.; Fisher’s Exact test and the ManneWhitney test	An higher proportion of transitioned patients achieved their estimated maximum growth potential when completing adolescence. There was a trend toward higher dependence on opiates and smoking in Group B patients.
Fishman, Laurie N.; Barendse, Renée M.; Hait, Elizabeth; Burdick, Cynthia; Arnold, Janis	Self-management of older adolescents with inflammatory bowel disease: A pilot study of behavior and knowledge as prelude to transition	2010	USA	SURVEY	QNT	TRANSITION FROM PEDIATRIC TO ADULT MEDICAL CARE AND SELF-MANAGEMENT	40	Crohn disease (n=28), ulcerative colitis (n=28), indeterminate colitis (n=11)	ADOLESCENTS	25/15	16.7	Yes	TRANSITION TO ADULTHOOD AND SELF-MANAGEMENT	Self management and need to learn health-related tasks that are required for successful transition to an adult provider	Not specified	Survey (type of IBD from a list, years since diagnosis, description of IBD to a friend, doctor's name, person to call for help, source of information about IBD, medications and their doses and side effects, responsabiliy for a series of tasks)	Not specified	Individual, email	Not specified	Knowledge and confidence of medicine, knowledge and confidence of disease, health behaviours, parental percepetions	Descriptive analysis; Pearson or exact c2 analysis for categorical variables and analysis of variance (ANOVA) for continuous variables.	The name and dose of medication were well-known (43%), but the side effects were not considered by participants. 98% of patients were able to indicate their type of IBD and 87% of patients were able to describe their disease. Most patients deferred responsibility mostly or completely to parents for getting to clinic appointments (79%), scheduling appointments (84%), requesting medication refills …
Gray, WN; Resmini, AR; Baker, KD; Holbrook, E; Morgan, PJ; Ryan, J; Saeed, SA; Denson, LA; Hommel, KA	Concerns, Barriers, and Recommendations to Improve Transition from Pediatric to Adult IBD Care: Perspectives of Patients, Parents, and Health Professionals	2015	USA	QUALITATIVE RESEARCH	QL	TRANSITION FROM PEDIATRIC TO ADULT MEDICAL CARE (CONCERNS, BARRIERS, RACCOMANDATIONS)	34 (15 patients, 16 parents, 13 providers)	IBD	ADOLESCENTS, YOUNG ADULTS, CAREGIVERS, HEALTH PROVIDERS	8 e 7	N/A	Yes	TRANSITION TO ADULTHOOD AND SELF-MANAGEMENT	Engaement, aquisition of management skills, autonomy, information, communication with provider and other peers	Social constructivist framework	Focus group interviews, demographic questionnaire, 3- to 4-item questionnaire created for this study (i.e. tranistion readiness)	Concerns and recommendations by participants should be targeted in future transition program efforts.	Group	Not specified	Concerns and needs surrounding transition to adult care	Descriptive statistics. A qualitative content analysis approach, conducted within a social constructivist framework, was used.	Transition needs/concerns focused on losing relationships with pediatric providers, perceptions of poorer quality care from adult providers, high parent involvement preventing the development of youth self-management skills, finances and insurance. In order to promote a better transition these suggestions were reccomended: (1) meeting alone with adolescents during appointments, (2) providing conc…
Gray, WN; Holbrook, E; Morgan, PJ; Saeed, SA; Denson, LA; Hommel, KA	Transition Readiness Skills Acquisition in Adolescents and Young Adults with Inflammatory Bowel Disease: Findings from Integrating Assessment into Clinical Practice	2015	USA	OBSERVATIONAL	QNT	TRANSITION FROM PEDIATRIC TO ADULT MEDICAL CARE (READINESS AND SKILLS)	195	CD (n=141), UC (n=43), IC (n=4)	ADOLESCENTS, YOUNG ADULTS (16-25)	103/92	18.08 (1.86)	No	TRANSITION TO ADULTHOOD AND SELF-MANAGEMENT	Aquisition of self-management skills, readiness, autonomy	Not specified	Transition Readiness Assessment Questionnaire, medical records	Using data-driven assessments to guide interventions to enhance transition readiness may minimize the retention of young adult patientsin pediatrics and result in patients who are better prepared for adult care.	Individual	Not specified	Transition readiness, Asociations Between Transition Readiness, Disease Activity, and Patient- and Parent-reported Confidence Ratings, Patient-reported Strengths and Areas for Improvement in Transition to Adult Care Preparation	Case mean substitution; case mean substitution acknowledges interindividual variability. Descriptive data analyses. chisquare test compared the differences rates of meeting our benchmark by age group; an analysis of covariance; regression; Pearson’s product correlations	Transition readiness was associated with older age (r = 0.27, P , 0.001) and female gender (F(1,192) = 13.81, P , 0.001). Transition readiness was not related to time since diagnosis, physician global assessment, or confidence ratings. Deficits in health care utilization/self-advocacy, and self-management were noted. Deficits related to the lack of transition readiness represent modifiable behavi…
Hummel, Thalia Z.; Tak, Eline; Maurice-Stam, Heleen; Benninga, Marc A.; Kindermann, Angelika; Grootenhuis, Martha A.	Psychosocial developmental trajectory of adolescents with inflammatory bowel disease	2013	THE NETHERLANDS	SURVEY	QNT	TRANSITION ADOLESCENTS	62	Crohn disease (n=42), ulcerative colitis (n=18), indeterminate colitis (n=2)	ADOLESCENTS	32/30	18.6 (1.5)	No	TRANSITION TO ADULTHOOD	Psychological development, social skills, social activities, autonomy, indipendence	Not specified	Medical history questionnaire (patient characteristics, diagnosis, age at first diagnosis, other diseases and present therapy), the course of life questionnaire	N/A	Individual	Not specified	Autonomy, psychosexual and social development (‘‘course of life’’), and sociodemographic outcomes	Descriptive analysis; logistic regression analyses by group, with correction for age at study and sex, were conducted	The psychosocial developmental trajectory of adolescents growing up with IBD is delayed compared with peers. Patients with IBD achieved fewer milestones on the domains of autonomy and social and psychosexual development compared with their healthy peers. They went less frequently on holidays without adults, had fewer jobs during secondary school, were less frequently going out with friends, and w…
Jeganathan, Jayson; Lee, Cheng Hiang; Rahme, Antony; Tiao, Darren K.; Weston, Celine; Dutt, Shoma; Magoffin, Annabel; Kwan, Vu; Alswaifi, Aladdin; Katelaris, Peter H.; Gaskin, Kevin J.; O'Loughlin, Edward V., Leong, Rupert W.	Pediatric-to-adult Transition and Medication Adherence in Patients with Inflammatory Bowel Disease	2017	AUSTRALIA	PROSPECTIVE STUDY	QNT	TRANSITION FROM PEDIATRIC TO ADULT MEDICAL CARE	129 (pediatric: n=50, transitioned: n=38, young adult: n=41)	Crohn’s Disease (n=95), Ulcerative colitis (n=32), IBD not specified	CHILDREN, ADOLESCENTS, YOUNG ADULTS	75/54	N/A	No	TRANSITION TO ADULTHOOD	Improve medication adherence	Not specified	Medication Adherence Reporting Scale (MARS), Beliefs about Medicines Questionnaire (BMQ-Specific), socio-demographic items (age, sex, disease phenotype, disease duration, months since transfer, current medication)	Inflammatory Bowel Diseases Pharmacist Adherence Counselling (IPAC)	Individual	Not specified	Medication adherence, medication-related necessity and medication-related concerns	Kruskal-Wallis test and chi-square test; Mann-Whitney U test was used for comparisons of nonparametric continuous variables. Descriptive statistics. Spearman correlation; Multivariate binary logistic regression (backward LR); the McNemar’s test on an intention-to-treat basis.	Nonadherence was more relevant in young adults (24.4%) compared with TR (13.2%). Higher belief in medication necessity with no significant intergroup differences characterised the general population. High medication-related concerns arise from the general population (55%), with the YA cohort having significantly greater concerns than the PED group (P=0.02). The IPAC interventionsignificantly decr…
Klostermann, Natalie R.; McAlpine, Laura; Wine, Eytan; Goodman, Karen J.; Kroeker, Karen I.	Assessing the Transition Intervention Needs of Young Adults With Inflammatory Bowel Diseases	2018	CANADA	MIXED	QNT/QL	TRANSITION FROM PEDIATRIC TO ADULT MEDICAL CARE	20	CD (n=13), UC (n=7)	ADOLESCENTS, YOUNG ADULTS (ages 17-20 years)	10 e 10	median 19	No	TRANSITION TO ADULTHOOD AND SELF-MANAGEMENT	Individualized and multi-faceted transition intervention, learning about IBD and IBD management, more information, aquisition of transition skills	Not specified	Semi-structured interviews, Transition Readiness Questionnaire 5.0 (TRAQ), IBD–Knowledge Inventory Device (IBD-KID)	Creating an educational intervention that includes acceptable and effective communication and teaching strategies for this patient population and addresses the needs identified.	Individual	Not specified	Transition Experience & How to Improve the Process, Perspectives on Transition Intervention, self-management/selfadvocacy, IBD knowledge	Interviews were analyzed thematically; proportion or mean differences and 95% confidence intervals.	Medications, disease and what to expect were the main themes. Well information passed through one-on-one instruction, handouts and websites. Identified themes were: “individualized and multi-faceted,” “teach about transition” and “support the shift in responsibility.” Among participants, 95% did not achieve 90% mastery of transition skills and the level of knowledge was low.
Maddux, Michele Herzer; Ricks, Shawna; Bass, Julie	Patient and Caregiver Perspectives on Transition and Transfer	2017	USA	SURVEY	QNT	TRANSITION FROM PEDIATRIC TO ADULT MEDICAL CARE (PERSPECTIVES)	96 current patients, 28 recently transferred patients, 121 caregiver	IBD	ADOLESCENTS, CAREGIVER	N/A	Current patients: 15.47 (1.45), transferred patients: 19.63 years (1.34)	Yes	TRANSITION TO ADULTHOOD	Engagement, readiness, comunication with the provider, autonomy, responsability	Not specified	A questionnaire to examine needs, expectations, and perspectives on transition from pediatric- to adult-focused health care, and consisted of 8 items. The surveys evaluated perceived barriers to successful transfer of care, criterion on which transfer of care should be based, and perceived importance of transition planning while patients still remain in pediatric care settings, among others.	N/A	Individual, email	Not specified	Perspectives regarding the process of transitioning into adult medical care (i.e. best age to start discussing transition, best age to transfer care to an adult doctor, criterion for transferring patient care, barriers to transfer of care, topics for pediatric doctors to discuss with patients before transferring care)	Descriptive statistics, including means and standard deviations	Most patients (current, 43.8%; transferred, 64.3%) and caregivers (55.4%) answered and (current, 69.8%; transferred, 75%; caregivers, 82.6%) identified age 18 years or older as the best age to transfer. The level of maturity and self-care for treatment were considered the primary criteria for transferring patient care. Two barriers were represented by the worries related to start over with a new …
Rosen, Danya; Annunziato, Rachel; Colombel, Jean Frederic Dubinsky, Marla; Benkov, Keith	Transition of Inflammatory Bowel Disease Care: Assessment of Transition Readiness Factors and Disease Outcomes in a Young Adult Population	2015	USA	PROSPECTIVE STUDY	QNT	FACTORS INFLUEINCING TRANSITION FROM PEDIATRIC TO ADULT MEDICAL CARE	95 (46 in the adult care setting and 49 in the pediatric care setting)	Crohn disease (n=67), ulcerative colitis (n=22), indeterminate colitis (n=6)	YOUNG ADULTS (18-25 years old)	46/49	Adult setting, 23.5 (62.2); pediatric setting, 20.5 (61.6)	No	TRANSITION TO ADULTHOOD AND SELF-MANAGEMENT	Readiness	Not specified	4 questionnaire (i.e. TRAQ, MHI-38, Four Factor Index of Social Stauts, questionnaire included self-reported disease information and questions relating to the subject’s own transition experience), medical records	Administering the medication management portion of the TRAQ can be used to identify patients at risk for nonadherence	Individual	Not specified	Association of demographic (i.e. age, patient education level, socioeconomic status) and disease-related factors (i.e. physician global assessment, care setting) with transition readiness, association of transition readiness with nonadherence (medication and/or visists) and hospitalizations or ED visits for IBD	The nonparametric Wilcoxon test; Pairwise testing; Chi-square test of association; Logistic regression analysis; The Kaplan–Meier survival analysis method; the log-rank test.	The TRAQ score of older IBD patients was higher than that of pediatric people (median: 4.42 [IQR: 3.9–4.6] versus 4.06 [IQR: 3.4–4.4], P < 0.001). Older patients scored higher on the transition readiness assessment and not in the care setting, education level, and PGA. A lower score on Managing Medications subscale was related to people who were nonadherent (median: 4.25 [IQR: 3.3–4.8] versus 4.7…
Schmidt, Silke; Herrmann-Garitz, Carsten; Bomba, Franziska; Thyen, Ute	A multicenter prospective quasi-experimental study on the impact of a transition-oriented generic patient education program on health service participation and quality of life in adolescents and young adults	2016	GERMANY	CONTROLLED TRIAL	QNT	TRANSITION FROM PEDIATRIC TO ADULT CARE USING A PATIENT EDUCATION PROGRAM	274	DM (n=153), CF (n=32), IBD (n=89)	ADOLESCENTS, YOUNG ADULTS	154/120	16.79	No	TRANSITION TO ADULTHOOD AND SELF-MANAGEMENT	Need for a patient education program (i.e. standardized, manualize)	Not specified	Health-related transition competence scale (TCS), General self-efficacy scale (GSE), Patient activation measure 13 (PAM13-D), Satisfaction with health care (CHS-SUN self), EUROHIS QOL-8, WHOQOL-Bref, DISABKIDS Chronic Generic Measure (DCGM-10), questionnaire for sociodemographics data	An intervention can be effective in preparing adolescents with chronic conditions for transitions.	Individual	Not specified	Health-related transition competence, self-efficacy, satisfaction with care, patient activation, QoL	Repeated measurement covariance analysis (RMVCA); missing data were replaced by expectation maximization method.	Improvements in the treatment group were detected as follows: (a) in transition competence as an overall scale and on all subscales, a significant improvement of (b) self-efficacy and (c) satisfaction with school/educational services between study intake and six-month follow-up. No significant differences concerning the effect of the transition workshop on outcomes were reported for patient activ…
Smith C., Gettings S.	Reshaping policy to deliver holistic care for adolescents with Crohn's disease	2016	UK	REVIEW	N/A	SUPPORT+PSYCHOLOGICAL HELP	N/A	CD	ADOLESCENTS	N/A	N/A	N/A	NOT PRESENT	Psychological needs (i.e. anxiety, depression, low self-esteem), social needs (i.e. isolation, school absenteeism), need of an holist care, need of being taken in consideration	Not specified	N/A	Improving mental health services and encouraging holistic care	N/A	Not specified	N/A	N/A	CD support networks, involving young people in the development of policy centred on their care, as well as incorporating other (non-NICE) well-researched CD guidelines in national policy is essential to adequately involve adolescent in their healthcare process.
Stollon, Natalie; Zhong, Yi; Ferris, Maria; Bhansali, Suneet; Pitts, Brian Rak; Eniko Kelly, Maureen; Kim, Sandra; Van Tilburg, Miranda A.L.	Chronological age when healthcare transition skills are mastered in adolescents/young adults with inflammatory bowel disease	2017	USA	LONGITUDINAL STUDY	QNT	TRANSITION FROM PEDIATRIC TO ADULT MEDICAL CARE	144	IBD	ADOLESCENTS, YOUN ADULTS (12-22 years old)	67/77	15.9 (2.0)	No	TRANSITION TO ADULTHOOD AND SELF-MANAGEMENT	Acquisition of self-management skills	Not specified	Medical records, TRxANSITION Scale	N/A	Individual	Not specified	?	Ordinary least square regressions with robust standard error clustered at patient level to explore the variations in the levels and growths of healthcare transition readiness.	Many healthcare transition (HCT) skills were acquired between ages 12 and 14 years, but others were not mastered until after age 18, including self-management skills.
Van den Brink, Gertrude; van Gaalen, Martha A.C.; Zijlstra, Marieke; de Ridder, Lissy; van der Woude, Christine J.; Escher, Johanna C.	Self-efficacy did not predict the outcome of the transition to adult care in adolescents with inflammatory bowel disease	2019	THE NETHERLANDS	SURVEY	QNT	TRANSITION FROM PEDIATRIC TO ADULT MEDICAL CARE	35	IBD	ADOLESCENTS, YOUNG ADULTS	15/20	21.8	No	TRANSITION TO ADULTHOOD AND SELF-MANAGEMENT	Attending a clinic transition, specific program for transition	Not specified	Transition Yourself Score (adherence to visits at the gastroenterology outpatient clinic, adherence to medication and qualitative evaluation of transition by the patient), IBD-yourself questionnaire (knowledge of IBD, diagnostic tests and medication use), Medical records (relapses, disease related complications, admissions, surgery and pregnancies)	N/A	Individual	Not specified	Outcome of transition at one year after transfer, factors influencing outcome of transition, relation between adolescent self-efficacy and successful transition, clinical outcome at one year after transfer	Descriptive statistics; the chi-square test or Fisher’s exact test; Spearman’s correlation coefficient and the Mann-Whitney U test.	The transition process was successful in 63% of cases, moderately successful in 31% and failed in 6%. The risk of an unsuccessful transition was higher in female patients (p=0.069) and patients with an active disease. The effective use of medication and clinical remission at the time of transfer were positive signs for a good transition. The IBD-yourself, which measured selfefficacy, did not pred…
Zeisler, Bella; Hyams, Jeffrey S.	Transition of management in adolescents with IBD	2014	USA	REVIEW	N/A	TRANSITION FROM PEDIATRIC TO ADULT MEDICAL CARE	N/A	IBD	ADOLESCENTS	N/A	N/A	N/A	TRANSITION TO ADULTHOOD AND SELF-MANAGEMENT	Acquisition of self-management skills, need of a transition protocol	Not specified	N/A	Developing of formalized care models	N/A	Not specified	N/A	N/A	The transition of management of the young adult patient with IBD is a gradual process of change. Responsability meant the need to face challenging transitions as psychological factors, deficits in self-managemen­t skills, and systems-based factors. This situation poses barriers to success, perhaps leading to complex emotional and physical health outcomes.
Gumidyala, AP; Plevinsky, JM; Poulopoulos, N; Kahn, SA; Walkiewicz, D; Greenley, RN	What Teens Do Not Know Can Hurt Them: An Assessment of Disease Knowledge in Adolescents and Young Adults with IBD	2017	USA	DESCRIPTIVE CROSS-SECTIONAL STUDY	QNT	INFORMATIONS-KNOWLEDGE	75 (patients-parent dyads)	CD (n=56), UC (n=17), indeterminate colitis (n=2)	ADOLESCENTS, YOUNG ADULTS (16–22 years old)	35/40	17.39 (1.20)	Yes	NOT PRESENT	Need of inofrmation (specifically about frequency of medication refills, effects of drugs and alcohol on IBD, and number to call to schedule medical appointments)	Not specified	Medical record, demographic questionnaire, Inflammatory Bowel Disease SelfEfficacy Scale (IBD-SES), the 10-item Psychological Control versus Psychosocial Autonomy Granting subscale of the Child Report of Parenting Behavior Inventory, Patient Satisfaction Questionnaire Short Form (PSQ-18), 2-item questionnaire developed for this study assessing time spent discussing transition-related issues with …	To promote disease knowledge, providers should foster AYA self-efficacy by encouraging age-appropriate involvement in IBD management and make discussion of transition-related issues a priority during clinical appointments. Moreover, fostering collaborative and positive relationships with patients will improve satisfaction and may also enhance knowledge.	Individual	Not specified	Disease knowledge, factors (individual, family, and patient–provider relationship) associated with disease knowledge	Descriptive analyses; bivariate correlations; multiple regression analyses with forward entry	The type of IBD (n=74; 97%) and the number and type of IBD-related surgeries they had undergone (n=72; 96%) were identified by nealry all the participants. Moreover, approximately 88% of participants (n=66) could name their current IBD physician. Frequency of medication refills, effects of drugs and alcohol on IBD, and number to call to schedule medical appointments was lowwer than expected. Age,…
﻿Otto-Sobotka, Fabian Peplies, Jenny Timmer, Antje	﻿Modeling determinants of satisfaction with health care in youth with inflammatory bowel disease part 2: Semiparametric distributional regression	2019	GERMANY	SURVEY	QNT	SATISFACTION WITH MEDICAL CARE	453	IBD	ADOLESCENTS, YOUNG ADULTS (15–25 years old)	N/A	N/A	No	NOT PRESENT	N/A	Not specified	A 32- item validated questionnaire weighing experience by perceived relevance	N/A	Individual, postal	Not specified	Patient satisfaction with IBD-ralated health care	Regression model; hree consecutive GAMLSS	Satisfaction improved for patients working (OR 1.59, 95% CI: 1.19–2.11) or studying (1.25, 1.00–1.56) as compared to those still at school or in nonacademic job training. High anxiety scores and an older age of onset were related to lower satisfaction.
Timmer, A; de Sordi, D; Menke, E; Peplies, J; Classen, M; Koletzko, S; Otto-Sobotka, F	Modeling determinants of satisfaction with health care in youth with inflammatory bowel disease: a cross-sectional survey	2018	GERMANY	SURVEY	QNT	SATISFACTION WITH MEDICAL CARE	453 (?)	Crohn’s Disease, Ulcerative colitis, IBD not specified	ADOLESCENTS, YOUNG ADULTS (15–25 years old)	289/287	N/A	No	NOT PRESENT	N/A	Not specified	A 32-item questionnaire for assessment of experience by perceived relevanceand, a global questioning previously developed and validated for assessment of patient satisfaction	N/A	Individual, postal	Not specified	Patient satisfaction with IBD-related health care, factors influencing patient satisfaction (i.e. general framework, patient-related characteristics, provider characteristics, indicators of quality of care)	Logistic regression (OR with 95% CI)	The majority of participants was very satisfied with their IBD care provider: 281 (39.0%) satisfied, 17 (2.9%) not satisfied, and 11 (1.9%) not at all satisfied. Low level of satisfaction was related to anxiety symptoms (OR 2.49, CI 1.14 to 5.45). Others were not satisfied because of not being seen by a specialist (1.89, 1.16 to 3.10) and having been with the new provider for less than 12 months …
Gamwell, KL; Baudino, MN; Bakula, DM; Sharkey, CM; Roberts, CM; Grunow, JE; Jacobs, NJ; Gillaspy, SR; Mullins, LL; Chaney, JM	Perceived Illness Stigma, Thwarted Belongingness, and Depressive Symptoms in Youth With Inflammatory Bowel Disease (IBD)	2018	USA	OBSERVATIONAL	QNT	SOCIAL-PSYCHOLOGICAL HELP AND REACTIONS	80 (parent-child dyads)	UC (n=31), CD (n=49)	ADOLESCENTS (10-18 years old)	40/40	14.96 (2.38)	Yes	NOT PRESENT	Phsychological, social and emotional adjustement	Not specified	Background Information Questionnaire, medical records (llness duration, current medications), Physician Global Assessment (PGA), Stigma Scale-Child (SS-C), the thwarted belongingness subscale from the Interpersonal Needs Questionnaire (INQ-TB), Child Depression Inventory 2nd Edition (CDI-2)	Screening for child depressive symptoms, illness stigma, and social adjustment during routine medical appointments may be prudent to improve youth well-being.	Individual	Not specified	Illness stigma, thwarted belongingness, depressive symptoms, direct and indirect effects of illness stigma on perceived thwarted belongingness and depressive symptoms	Not specified	Illness stigma, thwarted belongingness, and depressive symptoms were found as significantly related. Youth with clinically elevated depressive symptoms (N = 17; 21%) showed an higher perceived stigma than those with subclinical levels of depressive symptoms. Similarly, youth scoring in the clinical range on the CDI-2 had significantly higher INQ-TB thwarted belongingness scores (M = 23.53, SD = 9…
Zmeskalova, D; Prasko, J; Holubova, M; Karaskova, E; Marackova, M; Slepecky, M; Grambal, A; Volejnikova, J; Mihal, V; Latalova, K	Unmet psychosocial needs in adolescents with inflammatory bowel disease	2016	CZECH REPUBLIC	REVIEW	N/A	SOCIAL-PSYCHOLOGICAL HELP AND REACTIONS	N/A	IBD	ADOLESCENTS	N/A	N/A	N/A	NOT PRESENT	Unmet needs of IBD patients and their caregivers (connected to symptoms, treatment, qulaity of life, family)	Not specified	N/A	Following the needs of patients with IBD may be a crucial part of the therapeutic process.	N/A	Not specified	N/A	N/A	Various stages of the illness implied different needs, that can be divided into five groups : 1) needs connected with symptoms (i.e. disappearance of symptoms, tolerance, empathy, enhanced feelings of hope for improvement, safety, long-term symptom control); 2) needs connected to treatment (i.e. finding the best possible treatment including pharmacotherapy, biological therapy, surgery, nutrition,…
Olsen, IO; Jensen, S; Larsen, L; Sorensen, EE	Adolescents' Lived Experiences While Hospitalized After Surgery for Ulcerative Colitis	2016	DENMARK	QUALITATIVE RESEARCH	QL	EXPERIENCE-SURGERY	8	UC	ADOLESCENTS (10-19 years old)	3/5	16.5	No	TRANSITION TO/FROM SURGERY	Preparation/information about how the body would be affecte by the surgery, need to be seen, understood and taken seriously by the medical staff, positive relationship with nurses, social interaction, company of peers	Not specified	Semi-structured interwievs	Individualized nursing care on the basis of the adolescent’s age, maturity, and individual needs. Admission of parents with their child. Humorous interaction with the nurses.	Individual	Not specified	Patients’ lived experiences of the postoperative period in the hospital	The interviews were analyzed in three steps using a hermeneutic interpretation of meaning: self-understanding, commonsense understanding, and theoretical understanding.	Three themes were identified: 1) Body: Out of order; 2) Seen and understood; 3) Where are all the others ? The adolescents experience a postoperative period characterized by physical and mental impairment. Confrontation with various kinds of bodily disorder drives them to think about whether life is coming to an end. They favour communication and interaction.
Wu, QQ; Zhong, J	Disease-related information requirements in patients with Crohn's disease	2018	CHINA	SURVEY	QNT	INFORMATION	159	CD	ADOLESCENTS, YOUN ADULTS, ADULTS (14-70 years old)	114/95	N/A	No	NOT PRESENT	Need of specific information realted to CD (in particularly, general disease-related information, treatment, daily mangement)	Not specified	Clinical data, the 20-items questionnaire designed by Bernstein et al. to evaluate the information demands of patients with CD (general knowledge, fertility, clinical treatment, daily management) and the patient's acceptance of 8 different information sources)	N/A	Individual	Not specified	Demand for different types of information (i.e. general knowledge, fertility, clinical treatment, daily management), influencing factors associated with the information demand, acceptance of different sources of information	Descriptive analysis; the independent t-tests and one-way ANOVA	Patients’ information demands concerning many aspects of CD are generally high. 77%–87% of patients had high demand for disease-related information and 64%–69% patients showed a high demand for fertility-related information. 70%–91% of patients required for information concerning drug treatments, side effects of medication, adjustments of doses, and regular follow-ups. The majority of female pati…
Butcher, Rhys Owain; Law, Tina L; Prudham, Roger C.; Limdi, Jimmy K	Patient knowledge in inflammatory bowel disease: CCKNOW, how much do they know?	2011	UK	LETTER TO THE EDITOR (SURVEY)	QNT	KNOWLEDGE	236	IBD	YOUNG ADULTS, ADULTS (at least 19 years)	116/120	45-64 (median age range)	No	NOT PRESENT	Need of accurate and clear information about every aspects of IBD (in particulary anatomy/physiology, diagnosis, surgery, implications on pregnancy and fertility, diet) in order to really understand this disease	Not specified	Clinical data (patient demographics, educational level, disease duration), Crohn’s and Colitis Knowledge questionnaire (CCKNOW)	Provide accurate and clear information through well-designed written material	Individual	Not specified	Patient knowledge of his/her disease	Not specified	The mean and median CCKNOW score was 8.01 and 7 (range 0–23 of a possible maximum of 24), respectively. Knowledge was poorest for questions relating to anatomy/physiology, diagnosis, surgery, and pregnancy and fertility. Knowledge about diet and therapy was also poor. The knowledge base of IBD patients was thus deemed poor.
Carpio D., López-Sanromán A., Calvet X., Romero C., Cea-Calvo L., Juliá B., Argüelles-Arias F.	Perception of disease burden and treatment satisfaction in patients with ulcerative colitis from outpatient clinics in Spain: UC-LIFE survey	2016	SPAIN	SURVEY	QNT	DISEASE BURDEN - SATISFACTION	436	UC	ADULTS (at least 18 years)	229/205	46.2 (13.6)	N/A	NOT PRESENT	Management of IBD symptoms that may impair patients' everyday life or QoL, Continuous symptomatic control	Not specified	The questionnaire comprised 44 multiple-choice questions about: patient’s demographics, perception on the burden of symptoms and disease severity, social and emotional impact of UC on everyday life, disease knowledge, physician–patient communication, preferred medication attributes, and satisfaction with current therapies.	N/A	Individual, email	Not specified	Perceived disease burden, preferred treatment attributes, treatment satisfaction	Descriptive statistics; the Student’s t-test; the χ2-test or Fisher exact test for the comparison of proportions. Multiple comparisons of subgroups were performed using the least significant differences test.	57.3%, 35.9%, and 6.8% of patients perceived UC as problematic. 47.1% considered their symptoms to have been controlled or nearly controlled during the past year, 28.0% reported symptoms that did not disrupt everyday life, and 24.9% reported symptoms disrupting everyday life. The complete absence of symptoms during the previous year was represented by 8.7% of cases, and 18.8%, 30.7%, and 47.4%, r…
Bernstein, Kylie I.; Promislow, Stephen Carr, Rachel; Rawsthorne, Patricia; Walker, John R.; Bernstein, Charles N.	Information needs and preferences of recently diagnosed patients with inflammatory bowel disease	2011	CANADA	SURVEY	QNT	INFORMATIONS	74	IBD	ADULTS	35/39	37.8 (14.9)	No	NOT PRESENT	Knowledge; information	Not specified	Manitoba IBD Index (MIBDI); Inflammatory Bowel Disease Quality of Life index (IBDQ); Krantz Health Opinion Survey (HOS)..	Improving communication	Individual	Not specified	Information needs and experiences	Analysis of variance	The gastroenterologist and the Internet were the most used means of information. 24% were not satisfied by the information they were given at the time of their diagnosis, 31% were moderately satisfied, and 45% were very satisfied. Information about the disease, its treatment, and self management were scarce. 68% of the patients preferred to receive information from a medical specialist.
Baker, DM; Lee, MJ; Jones, GL; Brown, SR; Lobo, AJ	The Informational Needs and Preferences of Patients Considering Surgery for Ulcerative Colitis: Results of a Qualitative Study	2018	UK	QUALITATIVE RESEARCH	QL	INFORMATIONS-SURGERY	12	UC	ADULTS	7/9	42.18	No	TRANSITION TO SURGERY	Information; preferences	Shared decision-making (SDM)	Semistructured interviews	Peer support or health care professionals.	Individual	Inductive Thematic Analysis	Information preferences prior to undergoing surgery for ulcerative colitis.	Qualitative analysis	Eight patients declined surgery, and 8 opted for subtotal colectomy with permanent end ileostomy (n = 5) or ileoanal pouch (n = 3). A total of 4 themes and 14 subthemes were identified. Three dominant subthemes of informationalwere identified as follows: “long-term effects of surgery,” “practicalities of daily living,” and “long-term support.” Peer support was desired by patients but was infreque…
Catalan-Serra, I; Huguet-Malaves, JM; Minguez, M; Torrella, E; Paredes, JM; Vazquez, N; Ramirez, JJ; Calvo, F; Nos, P; Gutierrez, A; Palau, A; Cortes, J; Ramon-Monllor, P; Hinojosa, J	Information resources used by patients with inflammatory bowel disease: Satisfaction, expectations and information gaps	2015	SPAIN	MULTICENTRE, PROSPECTIVE, OBSERVATIONAL, CROSS-SECTIONAL	QNT	INFORMATIONS	379	IBD	ADULTS	190/189	37.9 (11.5)	No	NOT PRESENT	Satisfaction, expectations and information gaps	Not specified	Demographic data; Questionnaire (Questions on how patients obtained information abouttheir disease; Questions relating to future information preference)	Not specified	Individual	Not specified	Information gaps	Forward stepwise multivariate logistic regression; Chi square	Young patients and high education level were associated to a higher use of internet. 85% of the patients would like to receive information from the gastroenterologists, and 92% by face-to-face interviews. Information on treatment (medical and surgical), clinical manifestations, cancer, and mortalityrisks are almost required. Social and work rights, risks of cancer and death, and research trials s…
Gordon, Jason P.; Mcewan, Phil C.; Maguire, Andy; Sugrue, Daniel M.; Puelles, Jorge	Characterizing unmet medical need and the potential role of new biologic treatment options in patients with ulcerative colitis and Crohn’s disease: a systematic review and clinician surveys	2015	AUSTRALIA	SYSTEMATIC REVIEW AND SURVEY	N/A	INFORMATIONS-THERAPIES	N/A	IBD	ADULTS	N/A	N/A	N/A	TRANSITION TO NEW THERAPIES	Unmet medical need and the potential role of new biologic treatment options	Not specified	N/A	Not specified	N/A	N/A	Unmet medical need in patients with UC or CD and the potential role for new therapies.	N/A	The studied included in the systematic review (n =120) were heterogeneous, particularly with respect to the definitions of treatment failure. Similarly, the estimates of failure of the proposed treatments were high but uncertain. On the basis of standardized definitions, estimates of treatment failure provided by clinicians (n =102) were high, and they were higher for second-line treatment failur…
McDermott, Edel; Healy, Gerard; Mullen, Georgina Keegan, Denise; Byrne, Kathryn; Guerandel, Allys; Forry, Mary Moloney, Jenny; Doherty, Glen; Cullen, Gareth; Malone, Kevin Mulcahy, Hugh	Patient education in inflammatory bowel disease; a patient-centred, mixed methodology study Edel	2018	IRELAND	MIXED	QL/QNT	INFORMATIONS	322 (12 in the focus group)	IBD	ADULTS	159/163	38 (29-48)	No	NOT PRESENT	Patient education; knowledge	Patient-centred	Focus group; questionnaire	Patient education programme	Group	Grounded theory	Information and education	Mann– Whitney U and Kruskal–Wallis tests ; Spearman’s rank correlation coefficient. Qualitative analysis	Participants wished to receive information about education on medications, ‘what to expect in future’, living with IBD and diet from specialist doctors or nurses. They used Internet just for general information. While there was a trend for females to prefer peer education, the only statistically significant factor associated with information preferences was the family.
van Deen, Welmoed K.; van Deen Welmoed K.; Nguyen, Dominic; Duran, Natalie E. Duran; Kane, Ellen; van Oijen, Martijn G. H.; Hommes, Daniel W.	Value redefined for inflammatory bowel disease patients: A choice-based conjoint analysis of patients’ preferences	2017	USA	CROSS-SECTIONAL ANALYSIS	QNT	INFORMATIONS-PREFERENCES	210	107 (51 %) had CD, 6 (3 %) had indeterminate colitis (IC), and 97 (46 %) had UC.	ADULTS	96/114	40 (20-83)	No	NOT PRESENT	Knowledge; information; control; productivity	Not specified	CBC analysis	SDM needs to become an inherent part of patient treatment,	Individual	N/A	Levels of disease control (DC), quality of life (QoL), and productivity (Pr).	Hierarchical Bayes (HB) model	Large differences in stated preferences were observed. Increases from low to intermediate outcome levels were valued more than increases from intermediate to high outcome levels.
Wardle R.A., Mayberry J.F.	Patient knowledge in inflammatory bowel disease: The Crohn's and Colitis Knowledge Score	2014	UK	REVIEW	N/A	INFORMATIONS-KNOWLEDGE	N/A	IBD	ADULTS	N/A	N/A	N/A	NOT PRESENT	Knowledge; information	Not specified	The CCKNOW	Effective educational tools	N/A	N/A	Patient knowledge	N/A	Fertility and implications for pregnancy required a special attention.
Jordan, C; Ohlsen, R; Hayee, B; Chalder, T	A qualitative study exploring the experience of people with IBD and elevated symptoms of anxiety and low mood and the type of psychological help they would like	2018	UK	MIXED	QL/QNT	SUPPORT+PSYCHOLOGICAL HELP	25	IBD	ADULTS	11/14	36.5 (range: 22-68)	No	NOT PRESENT	Psychotherapy, psychological support	CBT	In-depth semi-structured face to face interviews; GAD-7; PHQ-9	Psychologicl interventions	Individual	Template analysis	Low mood, stigma and psychological support	Qualitative analysis	Anxiety was related to two themes: ‘under performance’ and ‘preventing an accident’. Depression and low mood was related to these themes: ‘lack of understanding’ and ‘stigma’. The type of psychological help desired were related to expertise and level of understanding of the symptoms.
Garcia-Sanjuan, S; Lillo-Crespo, M; Sanjuan-Quiles, A; Gil-Gonzalez, D; Richart-Martinez, M	Life Experiences of People Affected by Crohn's Disease and Their Support Networks: Scoping Review	2016	SPAIN	REVIEW	N/A	SUPPORT+PSYCHOLOGICAL HELP	N/A	CD	ADULTS	N/A	N/A	N/A	NOT PRESENT	Social support	Not specified	N/A	Not specified	N/A	Not specified	Perceived social support and life experiences	N/A	This scoping review provides a description of the evidence published about the life experience and social support perceived by those affected by CD, stressede the relevance f the nursing's role and improves specific programs that could address patients’ needs.
Knowles, S; Andrews, JM; Porter, A	Predictors of Impaired Mental Health and Support Seeking in Adults With Inflammatory Bowel Disease	2018	AUSTRALIA	SURVEY	QNT	SUPPORT+PSYCHOLOGICAL HELP	336	IBD	ADULTS	63/273	37.4 (11.5)	No	NOT PRESENT	Psychotherapy, psychological support	Not specified	The Manitoba Index; K-10	Screening; psychological support; gastroenterology nurses will play an essential role in helping identify and orient patients with mental health difficulties to an appropriate mental health service	Individual, online	Not specified	Patient-perceived IBD activity; psychological distress	Correlations; Logistic regression modelling	78.7% of the status of receiving mental health support had a lower income ( < $60,000 per annum). The mental health support was not related to the level and intensity of psychological problems. Nevertheless, mental health issues are highly prevalent, with older age and higher income being additional drivers of mental health issues theselves.
Lahat A., Neuman S., Eliakim R., Ben-Horin S.	Partners of patients with inflammatory bowel disease: How important is their support?	2014	ISRAEL	SURVEY	QNT	SUPPORT+PSYCHOLOGICAL HELP; PSYCHOLOGICAL-COUPLE	134	IBD	ADULTS	53/81	45 (15)	No	NOT PRESENT	Partner support	Not specified	Questionnaire	Not specified	Individual, online	Not specified	Partners' support	The Student’s t-test	Only 42% of patients reported that their partner accompanied them to the doctor. However, 93% shared health problems with their partner, 64% would have liked their partner to receive more medical information, and 70% would like their partner to be more involved. The majority (88%) believed that more partner involvement could help them deal better with the disease, and 70% thought that support gro…
Chiapponi, C; Witt, M; Dlugosch, GE; Gulberg, V; Siebeck, M	The Perception of Physician Empathy by Patients with Inflammatory Bowel Disease	2016	GERMANY	SURVEY	QNT	SUPPORT+PSYCHOLOGICAL HELP	121	IBD	ADULTS	30/91	36.32 (12.74)	No	NOT PRESENT	Communication, health care professional support	Empathy	Questionnaire; CARE Measure	Medical education	Individual	Not specified	Perceived Physician Empathy	Welch's or the Mann-Whitney U test for independent samples; Normal distribution was tested with the Kolmogorov- Smirnov or Shapiro-Wilk test; Spearman's rank correlation (rho) was used for correlations.	Empathy and patients' satisfaction with treatment and trust in their health care providers were related in a significant way with the used scale. A high subjective burden (mean [SD]: 2.93 [.63]) and named family, friends, and support groups as resources were also reported.
Klag, T; Mazurak, N; Fantasia, L; Schwille-Kiuntke, J; Kirschniak, A; Falch, C; Goetz, M; Malek, NP; Enck, P; Wehkamp, J	High Demand for Psychotherapy in Patients with Inflammatory Bowel Disease	2017	GERMANY	SURVEY	QNT	SUPPORT+PSYCHOLOGICAL HELP	578	356 CD; 219 UC	ADULTS	144/429	36.65 (11.15)	No	NOT PRESENT	Psychotherapy, psychological support	Biopsychosocial	Questionnaire for General Background; The Short Inflammatory Bowel Disease Questionnaire (SIBDQ); The Assessment of the Demand for Additional Psychological Treatment (ADAPT); he Fear of Progression Questionnaire Short Form (FoP-QSF)	A “personalized medicine” approach regarding psychotherapeutic interventions in IBD to improve patient’s quality of life in daily care	Individual, online	Not specified	The clinical need and the efficacy of psychotherapeutic interventions	ANOVA	Pprevious experience (P, 0.001), fear of progression (P, 0.001), quality of life (P=0.001), smoking (P =0.003), and previous surgery (P=0.005) predicted the psychotherapy demand. The total explained variance of this model was higher in ulcerative colitis (37.6%) than in Crohn’s disease alone (25.4%).
Calvet, X; Arguelles-Arias, F; Lopez-Sanroman, A; Cea-Calvo, L; Julia, B; de Santos, CR; Carpio, D	Patients' perceptions of the impact of ulcerative colitis on social and professional life: results from the UC-LIFE survey of outpatient clinics in Spain	2018	SPAIN	SURVEY	QNT	SOCIAL-WORK	436	UC	ADULTS	230/206	46.2 (13.6)	No	NOT PRESENT	Social and professional needs	Not specified	Questionnaire	Patient-centered approaches to UC management	Individual, online	Not specified	Social, professional, family and academic life	Descriptive analysis	Leisure activities (65.1%), recreational or professional activities (57.6%), or relationships with relatives or friends (9.9%) were influenced by the disease. UC influenced also the decision to have a baby (17.2%), or their ability to take care of children (40.7%). In 47% of cases, overall, UC influenced the kind of job they performed, followed by 20.3% that rejected a job due to UC, 14.7% that h…
Froes, RDB; Carvalho, ATP; Carneiro, AJD; Moreira, AMHD; Moreira, JPL; Luiz, RR; de Souza, HS	The socio-economic impact of work disability due to inflammatory bowel disease in Brazil	2018	BRAZIL	DESCRIPTIVE ANALYSIS	QNT	SOCIAL-WORK	Not specifified	IBD	ADULTS	Not specified	Not specified	No	NOT PRESENT	Economic and social impact of IBD	Not specified	Electronic database containing information on the prevalence and the severity of IBD-related work and general disability in Brazil.	General improvement in IBD management	Individual	N/A	Demogrphic factors; presence or abscence of work	Descriptive analysis	Temporary disability occurred more frequently with UC, whereas permanent disability was more frequent with CD. Temporary disability affected more younger patients with CD than patients with UC. Temporary work absences due to UC and CD were greater in the South, and the lowest absence rates due to CD were noted in the North and Northeast. Absence from work was longer (extending for nearly a year) …
Leso, V; Ricciardi, W; Iavicoli, I	Occupational risk factors in inflammatory bowel disease.	2015	ITALY	REVIEW	N/A	SOCIAL-WORK	N/A	IBD	ADULTS	N/A	N/A	N/A	NOT PRESENT	Work-related issues and stress	Not specified	N/A	Adequate measures of control for job demand, together with the support from colleagues and managers and the appropriate organizational features, may be important to reduce job strain, perceived job discrimination and disability outcome.	N/A	N/A	Occupational risk factors may affect IBD pathogenesis, clinical history and severity of disease manifestations.	N/A	Causative pathways, hazardous exposure, susceptibility and consequences of IBD functional limitations on career choice and fitness for work were the main critical aspects related to IBD.
Restall, GJ; Simms, AM; Walker, JR; Graff, LA; Sexton, KA; Rogala, L; Miller, N; Haviva, C; Targownik, LE; Bernstein, CN	Understanding Work Experiences of People with Inflammatory Bowel Disease	2016	CANADA	QUALITATIVE RESEARCH	QL	SOCIAL-WORK	45	IBD	ADULTS	28/23	45.4 (16.1)	No	NOT PRESENT	Work-related issues and stress	Not specified	Individual interviews	Interventions to improve employment outcomes	Individual	Phenomenological background	Perceived barriers, facilitators and strategies for navigating work roles	Iterative analysis	Personal and environmental factors were influenced by IBD in shaping the work experiences. Experiences were shaped by: (1) personal health and wellbeing, (2) personal values, beliefs and knowledge, (3) job characteristics, (4) workplace physical environment, (5) workplace culture, and (6) financial factors. Participants identified personal strategies and environmental supports that assisted them …
Schreiner P, Biedermann L, Rossel JB, Rogler G, Pittet V, von K√§nel R; Swiss IBD Cohort Study Group..	Prevalence and Determinants of Job Stress in Patients with Inflammatory Bowel Disease.	2017	SWITZERLAND	PROSPECTIVE AND RETROSPECTIVE STUDY	QNT	SOCIAL-WORK	1656	905 CD and 751 UC/IC	ADULTS	852/804	39.9 (30–49, 17–75)	No	NOT PRESENT	Work-related issues and stress	Not specified	original long version of the ERI and OC questionnaires; Demographic and clinical data	Not specified	Individual	Not specified	Work stress and work-life balance	Multiple linear regressions	The average level of job stress seems to be remarkably low in patients with IBD from Switzerland. The clinician should turn attention especially to women, full-time employees with a high level of education, and patients with extraintestinal manifestations to identify those with the most vulnerability to suffer from job stress.
van der Have, Mike; Brakenhoff, Lianne K P M van Erp, Sanne J H; Kaptein, Ad A; Leenders, Max Scharloo, Margreet; Veenendaal, Roeland A; van der Heijde, Desiree M F M; van der Meulen-de Jong, Andrea E; Hommes, Daan W; Fidder, Herma H	Back/joint pain, illness perceptions and coping are important predictors of quality of life and work productivity in patients with inflammatory bowel disease: a 12-month longitudinal study.	2015	THE NETHERLANDS; USA	LONGITUDINAL STUDY	QNT	SOCIAL-WORK	204	155 IBD patients with and 100 without arthropathy (146 CD and 58 UC)	ADULTS	82/122	44.3 (13.7)	No	NOT PRESENT	Illness perception; work-related issues	Common Sense Model	Revised Illness Perception Questionnaire (IPQ-R); COping with Rheumatic Stressors questionnaire (CORS); The Short Inflammatory Bowel Disease Questionnaire (SIBDQ); The Work Productivity and Activity Impairment questionnaire (WPAI)	Behavioral interventions	Individual	Common Sense Model (to enter variables)	Back/joint pain, illness perceptions, and coping on quality of life (QOL) and work productivity	ANOVA	The QOL and work productivity of patients with IBDassociated arthropathy were influenced by joints/back pains. Illness perceptions and coping also had a significant impact on QOL and work productivity.
Nutting R., Grafsky E.L.	Crohn’s Disease and the Young Couple: An Interpretative Phenomenological Analysis	2018	USA	QUALITATIVE RESEARCH	QL	PSYCHOLOGICAL-COUPLE	10 couples	CD	ADULTS	2020-10-10	Range 28 to 40	N/A	TRANSITION TO COUPLE	Couple relationships changes and IBD	Not specified	Semi-structured interview	Motivational Interviewing, Solution Focused Therapy (SFT), Collaborative Goal Setting, and Cognitive Behavioral Therapy.	Individual	Interpretive Phenomenological Analysis (IPA)	Understanding of how a partner’s diagnosis of Crohn’s disease is perceived to affect couple relationship functioning and satisfaction, as well as young adult life-cycle transitions; understanding of how the numerous physical symptoms of Crohn’s disease cause psychological and social implications for the diagnosed individual and partner.; identifing how a systemic, biopsychosocial understanding of…	Qualitative analysis	Crohn’s disease affects relationship functioning and satisfaction, as well as life-cycle transitions for young adult couples. Couples learn to make meaning of this disease and join together in coping.
Dibley, L; Czuber-Dochan, W; Wade, T; Duncan, J; Burch, J; Warusavitarne, J; Norton, C; Artom, M; O'Sullivan, L; Verjee, A; Cann, D	Patient Decision-Making About Emergency and Planned Stoma Surgery for IBD: A Qualitative Exploration of Patient and Clinician Perspectives	2018	UK	QUALITATIVE RESEARCH	QL	PSYCHOLOGICAL-DECISION MAKING	29 patients and 19 clinicians (+19 in the focus groups)	19 CD, 28 UC an d1 IBDU	ADULTS	17/31	37	No	TRANSITION TO SURGERY	Emotional and practical support	Not specified	Four focus groups, 29 semistructured patient participant interviews, and 18 clinician interviews	To provide information and targeted preand postoperative support strategies	Individual, group	Thematic analysis, thrugh pragmatic analytical hierarchy.	The surgery itself; Social stigma; Cultural issues; Limitations to social life and activity	All transcripts were anonymized and analyzed using a thematic analysis. Focus group transcripts were independently reviewed	The main themes of this study were represented by preoperative concerns and expectations, patient decision-making, surgery and recovery, and long-term outcomes. Participants and clinicians agreed about most preoperative concerns, that outcomes were often better than expected, and support from others with a stoma is beneficial. Patient decision-making involves multiple factors, including disease s…
Kamp, KJ; Brittain, K	Factors that Influence Treatment and Non-treatment Decision Making Among Individuals with Inflammatory Bowel Disease: An Integrative Review	2018	USA	REVIEW	N/A	PSYCHOLOGICAL-DECISION MAKING	N/A	IBD	ADULTS	N/A	N/A	N/A	TRANSITION IN THE MANAGEMENT AND TO SURGERY	Disease management; information; psychosocial support	Types of treatment and non-treatment decisions and the factors that influence decision making regarding disease management among individuals with IBD.	N/A	Shared decision-making	N/A	Not specified	Decision making process in the IBD management	N/A	Experiencing symptoms, provider relationships, convenience attributes, psychosocial factors, and informational needs influence the decision making process. In case of surgery needed, the decision making process should be improved.
Siegel C.A., Lofland J.H., Naim A., Gollins J., Walls D.M., Rudder L.E., Reynolds C.	Novel Statistical Approach to Determine Inflammatory Bowel Disease: Patients’ Perspectives on Shared Decision Making	2016	USA	MIXED	QNT/QL	PSYCHOLOGICAL-DECISION MAKING	355	IBD	ADULTS	163/192	49 (range 18–50)	No	NOT PRESENT	Shared decision making to IBD treatment	Not specified	Focus group	Not specified	Group	Not specified	Perception of their disease, its management, and decision-making practices (if any), relationship with their physician, knowledge of shared decision making, and their insights towards implementation of shared decision making in their treatment decision planning	Cluster analysis; Cross-tabs; Multiple discriminant analysis; Chi-square test for independence; novel statistical technology	In 66% of participants, satisfaction increase when thre is the possibility to share the decision making process. Three clusters related to the satisfaction of participants were identified satisfied, content, and dissatisfied. Satisfied patients (18 %) had a positive physician relationship and a high level of trust with their physician. Content patients (48 %) had a moderate level of trust with th…
Limdi, Jimmy K; Aggarwal, Divya; McLaughlin, John T	Dietary Practices and Beliefs in Patients with Inflammatory Bowel Disease.	2016	UK	PROSPECTIVE STUDY	QNT	PSYCHOLOGICAL-DIET	400	IBD	ADULTS	180/218	48.4 (16.6)	No	NOT PRESENT	Nutritional status	Not specified	Sociodemographics and disease characteristics; dietary beliefs and food related behavior in IBD patients	Not specified	N/A	N/A	Dietary perceptions and practices	The 2-sample t test; multivariate logistic regression analysis; the chi-square test	48% IBD patients considered diet as an initiating factor and 57% felt it could trigger a flare. 60% reported worst symptoms in relation to certain foods. About 66% deprived themselves of their favorite foods in order to prevent relapse. Three-fourth of patients believed that IBD affects appetite, more so during a relapse. Nearly half had never received any formal dietary advice, and two-thirds re…
Limdi, Jimmy K	Dietary practices and inflammatory bowel disease	2018	UK	REVIEW	N/A	PSYCHOLOGICAL-DIET	N/A	IBD	ADULTS	N/A	N/A	N/A	NOT PRESENT	Nutritional status	Not specified	N/A	The need for physicians and health care professionals to have a better understanding of dietary practices, in triggering, perpetuating, and improving IBD	N/A	N/A	Association between pre-illness diets and IBD risk linked high-fat consumption to the risk of developing IBD	N/A	Despite the relevance of the topic, only few articles deal with dietary modification or restrictions to prevent relapse of IBD. According to the majority of people, diet plays an important role in triggering relapse, leading to self-imposed dietary restrictions, sometimes with side-effects.
Kakodkar, Samir Mutlu, Ece A	Diet as a Therapeutic Option for Adult Inflammatory Bowel Disease	2017	USA	REVIEW	N/A	PSYCHOLOGICAL-DIET	N/A	IBD	ADULTS	N/A	N/A	N/A	NOT PRESENT	Nutritional status	Not specified	N/A	N/A	N/A	N/A	Mechanisms to explain how food may drive and also ameliorate inflammation	N/A	The literature on diet and IBD is reviewed with a particular focus on EEN, the SCD and low FODMAP diet in IBD. Lessons learned from the existing observations and strengths and shortcomings of existing data is presented, along with recommendations for patients.
De Vries, Jeanne H.M.; Dijkhuizen, Milou; Tap, Petra Witteman, Ben J.M.	Patient's Dietary Beliefs and Behaviours in Inflammatory Bowel Disease	2019	THE NETHERLANDS	SURVEY	QNT	PSYCHOLOGICAL-DIET	294	IBD (approximately half of the patients had UC and the other half had CD.)	ADULTS	83/211	range 18–79	No	NOT PRESENT	Nutrition, self-management; remissions, nursing	Not specified	The questionnaire explored 4 sub-domains: general characteristics of the participants, dietary beliefs, eating behaviour and nutrition knowledge, and dietary advice.	Dietary instructions, education	Individual	Not specified	Dietary beliefs, dietary behaviour and nutrition knowledge	Chi-square test of independence	59% of the IBD patients believed that diet is equally important compared to medication for their treatment. In the 62% of cases controlling disease symptoms through dietary adaptations is very important and succesful. Dietary supplements were used by 68% of the IBD patients. Over 71% had received dietary advice by dieticians. However, 81% considered their own experience as the better source of ad…
Larussa, Tiziana; Suraci, Evelina; Marasco, Raffaella; Imeneo, Maria; Abenavoli, Ludovico; Luzza, Francesco	Self-Prescribed Dietary Restrictions are Common in Inflammatory Bowel Disease Patients and Are Associated with Low Bone Mineralization.	2019	ITALY	CROSS-SECTIONAL STUDY	QNT	PSYCHOLOGICAL-DIET	90	IBD	ADULTS	54/36	47.2 (17.4)	No	NOT PRESENT	Nutritional status; management of a diet	Not specified	Demographic and clinical data; measurement of Bone Mineral Density and Vitamin D Serum Levels; visceral sensitivity index (VSI) score; food frequency questionnaire (FFQ); patients’ beliefs and dietary practices assessed through 15 questions	Patient-targeted dietary recommendations	Individual	Not specified	The prevalence of dietary restrictions; bone demineralization	The Kolmogorov–Smirnov test; A binary logistic regression analysis	Among the 63 (70%) patients who claimed a self-prescribed dietary restriction, 84% avoided dairy products. Female gender, smoking and steroid abouse were other risk factors. Younger age, a higher level of education and a higher visceral sensitivity index were the main risk factors. An inadequate calcium intake, and an abnormal result at dual-energy X-ray absorptiometry (DXA) scan accounting for l…
Schreiner, Philipp; Yilmaz, Bahtiyar; Rossel, Jean-Benoît Franc, Yannick; Misselwitz, Benjamin; Scharl, Michael Zeitz, Jonas; Frei, Pascal; Greuter, Thomas; Vavricka, Stephan R Pittet, Valérie; Siebenhüner, Alexander; Juillerat, Pascal von Känel, Roland; Macpherson, Andrew J Rogler, Gerhard Biedermann, Luc; Group, Swiss I B D Cohort Study	Vegetarian or gluten-free diets in patients with inflammatory bowel disease are associated with lower psychological well-being and a different gut microbiota, but no beneficial effects on the course of the disease	2019	SWITZERLAND	COHORT PROSPECTIVE STUDY	QNT	PSYCHOLOGICAL-DIET	1253	IBD	ADULTS	696/658	Not specified	No	NOT PRESENT	Nutritional status	Not specified	Post-traumatic stress diagnostic scale (PDS);	Not specified	Individual	Not specified	Every patient who answered ‘never’ in the questionnaire to the question ‘How many times a week do you eat meat’ was defined as a vegetarian. We considered all patients who answered ‘yes’ to the question ‘Are you on a gluten-free diet?’ to be GFD patients.	The Chi-square test, or Fisher’s exact test	Differences regarding disease activity, fistula, hospitalization or surgery rates were not found. Patients on a VD or GFD had significantly higher levels of post-traumatic stress symptoms. Higher anxiety and depression symptom levels characterised GDF patients. The gut microbiota composition in IBD patients following a VD or GFD was significantly different compared to that of omnivores.
Hou, Jason K; Lee, Dale; Lewis, James	Diet and Inflammatory Bowel Disease : Review of Patient-Targeted Recommendations	2014	USA	REVIEW	N/A	PSYCHOLOGICAL-DIET	N/A	IBD	ADULTS	N/A	N/A	N/A	NOT PRESENT	Nutritional status	Not specified	N/A	Patient-targeted dietary recommendations	N/A	N/A	Patient targeted dietary recommendations for IBD, the nutritional value of these recommendations	N/A	Patient-targeted dietary information for IBD from structured Internet searches and popular defined diets were reviewed. Patient-targeted dietary recommendations focus on food restrictions and are highly conflicting.
Cohen, Aaron B; Lee, Dale; Long, Millie D; Kappelman, Michael D; Martin, Christopher F; Sandler, Robert S; James, D	Dietary Patterns and Self-Reported Associations of Diet with Symptoms of Inflammatory Bowel Disease	2014	USA	COHORT STUDY	QNT	PSYCHOLOGICAL-DIET	6768	1,121 CD, 597 UC, 206 UC-pouch, and 405 CD-ostomy	ADULTS	309/812	43.9 (Median=44)	No	NOT PRESENT	Nutritional status	Not specified	Semi-quantitative food frequency questionnaire developed by the National Cancer Institute	Diet evidence-based reccomendations	Individual, online	Not specified	Average daily consumption in the prior month of red meat, fruit, leafy vegetables, other vegetables, cheese, sweetened beverages, milk, tomatoes, dessert items, potatoes, soda, beans, pizza, processed meats, ice cream, and popcorn	Logistic regression modelling	Yogurt, rice, and bananas were more frequently reported to improve symptoms whereas non-leafy vegetables, spicy foods, fruit, nuts, leafy vegetables, fried foods, milk, red meat, soda, popcorn, dairy, alcohol, high-fiber foods, corn, fatty foods, seeds, coffee, and beans were more frequently reported to worsen symptoms
Rocha, Raquel; Sousa, Uli H; Reis, Thamiris L M; Santana, Genoile O	Nutritional status as a predictor of hospitalization in inflammatory bowel disease: A review	2019	BRAZIL	REVIEW	N/A	PSYCHOLOGICAL-DIET	N/A	IBD	ADULTS	N/A	N/A	N/A	NOT PRESENT	Nutritional status	Not specified	N/A	Not specified	N/A	N/A	The relationship between the nutritional status and IBD hospitalization	N/A	Malnutrition had a strong correlation with the risk of hospitalization related to IBD, and there was disagreement among three studies regarding the association of obesity and hospitalization rates.
Tomar, Sanjeevani K; Kedia, Saurabh; Upadhyay, Ashish D Bopanna, Sawan; Yadav, Dawesh P; Goyal, Sandeep; Jain, Saransh; Makharia, Govind; Ahuja, Vineet; Singh, Namrata	Impact of dietary beliefs and practices on patients with inflammatory bowel disease: An observational study from India.	2017	INDIA	CROSS-SECTIONAL OBSERVATIONAL STUDY	QNT	PSYCHOLOGICAL-DIET	316	218 UC and 98 CD	ADULTS	171/145	38.5 (12.2)	No	NOT PRESENT	Diet, nutrition	Not specified	Sociodemographic characteristics; nutritional profile; disease profile; personal habits; Dietary beliefs and behavior; Current dietary intake	Dietary interventions	Individual	Not specified	Dietary beliefs and practices	Student’s t-test; One-way ANOVA	Food was described as a risk factor for IBD (44%). In disease control, 52% felt dietary habits to have a more important role than medicines and 77% reported certain foods improve symptoms during relapse. 86% had modified their diet since the diagnosis of IBD, 90% recurred to food restrictions, and <50% had received dietary counseling. About 40% of patients could not meet their dietary requirement…
Chiarini, M.; Di Simone, E. Scafuro, C.; Auddino, F.; Fabbri, M.; Delli Poggi, A.; Catanzaro, S.; Giannetta, N.; Di Muzio, Marco	Health self-perception in patient with Crohn's disease: A web survey	2017	ITALY	REVIEW AND SURVEY	QNT	PSYCHOLOGICAL-ILLNESS PERCEPTION	228	IBD	ADULTS	53/168	36 (10.4)	No	NOT PRESENT	Physical and mental illnesses	Not specified	Short-Form 36 items Health Survey	Not specified	Individual, online	Not specified	Quality of Life	Mann‑Whitney test; Kruskall‑Wallis test	The physical health index (PCS) of the SF-12 was 36,10 (min 33,8; max 42,4) and the mental health index (MCS) was 36,04 (min 28.5; max 38,4).
Erp, Van S J H; Brakenhoff, L K M P; Vollmann, M; van der Heijde, D; Veenendaal, R A; Fidder, H H; Hommes, D W; Kaptein, A A; van der Meulen-de Jong, Andrea E; Scharloo, M; Erp, S J H Van; Brakenhoff, L K M P; Vollmann, M; Heijde, D Van Der	Illness Perceptions and Outcomes in Patients with Inflammatory Bowel Disease: Is Coping a Mediator?	2017	THE NETHERLANDS	CROSS-SECTIONAL ANALYSIS	QNT	PSYCHOLOGICAL-ILLNESS PERCEPTION	211	IBD	ADULTS	84/127	42.9 (12.9)	No	NOT PRESENT	Illness perceptions, coping strategies	The Common Sense Model (CSM)	Disease Activity; Peripheral Joint and/or Back Pain; the Illness Perceptions Questionnaire (IPQ); Coping with Rheumatic Stressors Questionnaire; the Work Productivity and Activity Impairment Questionnaire (WPAI); SF-36	Assessing illness perceptions and quality of life	Individual	Not specified	Illness perceptions; Quality of Life; Coping strategies; Work productivity	Pearson correlation analyses; parallel multiple mediation analyses	Perceptions regarding the severity of the consequences, the possibility of personal control, and the comprehensibility of IBD on mental and physical health and activity impairment through the use of one specific coping strategy were all detected as significant in influencing the QoL course.
Gurková, Elena Soósová, Mária Sováriová	Illness cognitions and health-related quality of life of patients with inflammatory bowel disease	2018	SLOVAK REPUBLIC	CROSS-SECTIONAL OBSERVATIONAL STUDY	QNT	PSYCHOLOGICAL-ILLNESS PERCEPTION	118	IBD	ADULTS	58/60	33.51 (±10.79)	No	NOT PRESENT	Illness cognition	Not specified	Sociodemographic data including age, gender, marital status, and IBD-related variablesthe Illness Cognition Questionnaire (ICQ) and the Inflammatory Bowel Disease Questionnaire (IBDQ)	Psychosocial support, nurse role, self-management strategies	Individual	Not specified	Illness cognition, quality of life	Kolmogorov–Smirnov Z tests; parametric Pearson correlations; multicollinearity of explanatory variables	Experiencing helplessness in relation to the disease, its treatment, and consequences can be generalized to patients in all areas of daily life, leading to deterioration in their overall psychological and physical functioning.
Mcdermott, Edel; Mullen, Georgina; Sc, M Psych Moloney, Jenny; Keegan, Denise; Byrne, Kathryn; Doherty, Glen A; Cullen, Garret; Malone, Kevin; Mulcahy, Hugh E	Body Image Dissatisfaction: Clinical Features , and Psychosocial Disability in Inflammatory Bowel Disease	2015	IRELAND	COHORT STUDY	QNT/QL	PSYCHOLOGICAL-ILLNESS PERCEPTION	330	IBD	ADULTS	169/161	152 were <35 years old; 178 were >35 years old	No	NOT PRESENT	Illness perception, body image	Grounded Theory	Short Form 12 scale; IBD-specific quality of life using the IBD Short Health Scale; The Cash Body image Disturbance Questionnaire	Psychologicl interventions on body image and stress	Individual, online	Not specified	Body image dissatisfaction	The Mann–Whitney U test and Kruskal–Wallis test; linear regression model	Body image dissatisfaction was associated with disease activity and steroid treatment, but not with immunotherapy or biological therapy. Body image dissatisfaction was also associated with low levels of general and IBD-specific quality of life, self-esteem, and sexual satisfaction, and with high levels of anxiety and depression. Qualitative analysis indicated that patients were concerned about bo…
Tribbick, D; Salzberg, M; Connell, W; Macrae, F; Kamm, M; Bates, G; Cunningham, G; Austin, D; Knowles, S	Differences Across Illness Perceptions in Inflammatory Bowel Disease and Their Relationships to Psychological Distress and Quality of Life	2017	AUSTRALIA	PROSPECTIVE STUDY	QNT	PSYCHOLOGICAL-ILLNESS PERCEPTION	81	56 with CD	ADULTS	39/42	35	No	NOT PRESENT	Illness perception	Not specified	The Manitoba Index; The Hospital Anxiety and Depression Scale (HADS); The Brief Illness Perception Questionnaire (BIPQ); The World Health Organization Quality of Life Questionnaire (Australian Version) (WhoQoL8)	Information	Individual	Not specified	Illness perception; IBD disease activity; anxiety; depression; quality of life	A multiple analyses of variance (MANOVA); hierarchical regression	Patient gender and their perceptions of illness play a significant role on anxiety, depression and quality of life. Increased disease activity is associated with more severe anxiety and depression and reduced quality of life. Negative illness perceptions and increased levels of anxiety, depression, and lower quality of life are also more frequent in female than in male patients.
Vegni E, Gilardi D, Bonovas S, Menichetti J, Leone D, Mariangela A, Furfaro F, Danese S, Fiorino G.	Illness Perception in Inflammatory Bowel Disease Patients is Different Between Patients With Active Disease or in Remission: A Prospective Cohort Study.	2018	ITALY	PROSPECTIVE COHORT STUDY	QNT	PSYCHOLOGICAL-ILLNESS PERCEPTION	201	IBD	ADULTS	102/99	41.3 (±13.9, 29–52)	No	NOT PRESENT	Identity, body image and illness perception	Not specified	Clinical and demographic information; the Revised Illness Perception Questionnaire (IPQ-R)	The promotion of a patient-centred and interdisciplinary approach, communication and education	Individual, online	Not specified	Illness perception; IBD symptoms	The Shapiro-Wilk test; t test; the two-sample Wilcoxon rank su [Mann-Whitney] test.; Pearson’s chi square test.	Chronic fatigue (86.9%), loss of energy (83.3%), pain (80%), weight loss (68.2%), dyspepsia and sleep disturbance (65.1% for both) were tsymptoms related to the disease that impacting on the identity of the person.
Muller, Kate R.; Prosser, Ruth; Bampton, Peter; Mountifield, Reme; Andrews, Jane M.	Female gender and surgery impair relationships, body image, and sexuality in inflammatory bowel disease: Patient perceptions	2010	AUSTRALIA	SURVEY	QNT	PSYCHOLOGICAL-ILLNESS PERCEPTION	217	CD 127 (58.5%); UC 85 (39.2%); IC 5 (2.3%)	ADULTS	74/143	35.5	No	NOT PRESENT	Body image, in relation to go out and to partners, sexual activities	Not specified	Questionnaire	Provide a forum for these problems	Individual, online	Not specified	Impairment of body image; impairment of sexual activity; disease type	Univariate and multivariable analyses and logistic regressions	Sexuality was negatively impacted by IBD. Specifically, female gender and surgery for IBD are risk factors for a negative view of body image, libido, and frequency of sexual activity.
Wang, Zhengting; Zhong, Jie; Zhou, Xiaolin; Zhang, Maochen Zhang, Chenli; Fan, Rong; Zhang, Tianyu; Lin, Yun; Zheng; Sichang Hong, Liwen	Illlness perceptions and stress: mediators between disease severity and psychological well-being and quality of life among patients with Crohn's disease	2016	CHINA	NOT SPECIFIED	QNT	PSYCHOLOGICAL-ILLNESS PERCEPTION	159	CD	ADULTS	Not specified	Not specified	No	NOT PRESENT	Illness perception	Not specified	The Crohn’s Disease Activity Index (CDAI); The Brief Illness Perceptions Questionnaire (BIPQ); The Brief Coping Operations Preference Enquiry (Brief COPE); The Perceived Stress Questionnaire (PSQ); The Hospital Anxiety and Depression Scale (HADS); The Inflammatory Bowel Disease Questionnaire (IBDQ)	Interventions aimed at improving illness perceptions and reducing perceived stress should be introduced in the IBD management	Individual	Not specified	The influencing factors of illness outcomes, and to what extent illness perceptions, coping strategies, and stress mediate the relationship between disease severity and anxiety, and depression and quality of life	Structural equation modeling	Disease severity had a direct influence on illness perceptions that impact on stress. Both illness perceptions and stress had direct influences on anxiety, depression, and quality of life, while maladaptive coping did not directly influence anxiety, depression, or quality of life. Stress had a direct influence on maladaptive coping. Disease severity and anxiety negatively influencing QoL.
Trindade, IA; Ferreira, C; Pinto-Gouveia, J	The effects of body image impairment on the quality of life of non-operated Portuguese female IBD patients	2017	PORTUGAL	SURVEY	QNT	PSYCHOLOGICAL-ILLNESS PERCEPTION	96 non-operated women	39.7 % with CD and 60.3 % with UC	ADULTS	0/96	range 18-40	No	NOT PRESENT	The factors that contribute to body image impairment and its impact on QoL	Not specified	Body Image Scale (BIS); World Health Organization Brief Quality of Life Assessment Scale (WHOQOL-BREF; WHOQOL Group); demographic data; The medical data comprised the type of illness (Crohn’s disease, ulcerative colitis, or IBD unknown), time since diagnosis, treatment protocol, current height and weight (to calculate BMI: Wt/Ht2), the presence of associated medical complications, and the frequen…	Psychological interventions aiming to assess and target body dissatisfaction should be developed and implemented	Individual	Not specified	Body image: quality of life	Correlations, path analyses, Descriptive statistics and Student’s t tests	The found model explained 31 % of psychological QoL and 41 % of physical QoL. Negative body image was correlated with lower psychological and physical QoL and increased corticosteroids use, medical complications, body mass index (BMI), and IBD symptomatology. Body image impairment was predicted by BMI and IBD symptoms. The negative effects of body image impairment mediate the effects of both MI a…
Mikocka-Walus, A; Power, M; Rook, L; Robins, G	What Do Participants of the Crohn's and Colitis UK (CCUK) Annual York Walk Think of Their Inflammatory Bowel Disease Care?	2015	UK	SHORT REPORT ON A MIXED METHODS SURVEY	QNT	PSYCHOLOGICAL-DIET	64	IBD	ADULTS	22/64	37 (17)	No	NOT PRESENT	IBD Healthcare Process; communication; access; public awareness; understanding; cure and research	Not specified	The survey included simple demographics and questions on IBD care	Not specified	Individual	Thematic analysis	Dietary and psychological needs in the healthcare process of IBD	Summary statistics were used to describe the sample	Mental and dietary care are not considered as part of IBD management. Indeed, less than 30% of respondents had access to a psychologist. Although 50% of those who had access to a psychologist did not perceive a need to see one, there was also a substantial group of patients in need of psychological counseling who did not receive such care.
Albenberg L, Brensinger CM, Wu Q, Gilroy E, Kappelman MD, Sandler RS, Lewis JD.	A Diet Low in Red and Processed Meat Does Not Reduce Rate of Crohn's Disease Flares.	2019	USA	TRIAL	QNT	PSYCHOLOGICAL-DIET	202	IBD	ADULTS	38/164	36 (range: 30-50)	No	NOT PRESENT	Diet, nutrition	Not specified	Demographic information, CD history, non–IBDrelated medical history, and medication history; Every week, participants received 1 e-mail with a link to a Web-based survey that asked questions about disease status and adherence to study diet.	Adherence over time to a new kind of diet (high vs. low meat diet)	Individual, online		Symptomatic relapse of CD	Permutational multivariate analysis of variance (PERMANOVA); Kaplan-Meier survival curves; Stratified Cox regression	A randomized trial showed that in patients with CD in remission, there was no difference in time to relapse in patients assigned to a high versus low red and processed meat diet.
Pituch-Zdanowska A, Kowalska-Duplaga K, Jarocka-Cyrta E, Stawicka A, Dziekiewicz M, Banaszkiewicz A.	Dietary Beliefs and Behaviors Among Parents of Children with Inflammatory Bowel Disease.	2019	POLAND	OBSERVATIONAL, PROSPECTIVE STUDY	QNT	PSYCHOLOGICAL-DIET	155	104 with CD and 51 with UC	PARENTS, CHILDREN	76/79	14.5 (range: 4.2–18.2)	Yes	NOT PRESENT	Diet, nutrition	Not specified	Socio-demograohic characteristics; The questionnaire was created based on data from the literature regarding adult IBD patient’s attitude to diet and evaluating their dietary habits and beliefs.	N/A	Individual	Not specified	Attitude to diet; beliefs	Chi-square (v2) tests	Parents of older children and those with longer disease duration predicted diet being considered one of the causative agents of IBD, and differences were statistically significant (P = .01 and P = .04, respectively). Also, patients with a shorter history of disease rarely shared food with other family members (P = .02). In total, 61.5% of patients avoided some kind of food in fear of disease flar…
Miele E, Shamir R, Aloi M, Assa A, Braegger C, Bronsky J, de Ridder L, Escher JC, Hojsak I7, Kolaček S7, Koletzko S, Levine A, Lionetti P, Martinelli M, Ruemmele F, Russell RK, Boneh R, van Limbergen J, Veereman G, Staiano A.	Nutrition in Pediatric Inflammatory Bowel Disease: A Position Paper on Behalf of the Porto Inflammatory Bowel Disease Group of the European Society of Pediatric Gastroenterology, Hepatology and Nutrition.	2018	ITALY, ISRAEL, SWITZERLAND; CZECH REPUBLIC; BELGIUM; CANADA; SCOTLAND; GERMANY; THE NETHERLANDS; CROATIA	CONSENSUS	N/A	PSYCHOLOGICAL-DIET	N/A	IBD	CHILDREN	N/A	N/A	N/A	NOT PRESENT	Diet, nutrition	Not specified	N/A	Dietary instructions, education	N/A	Not specified	N/A	N/A	It was reach a consensus rate of 80% (3 formal recommendations and 47 practice points) on the topics: nutritional assessment; nutrition as aprimary therapy of paediatric IBD; macronutrients needs; trace elements, minerals and vitamins; probiotics and prebiotics; specific dietary restrictions; dietary compounds and the risk of IBD.
Haapamäki J., Turunen U., Roine R.P., Färkkilä M.A., Arkkila P.E.T.	Impact of demographic factors, medication and symptoms on disease-specific quality of life in inflammatory bowel disease	2009	FINLAND	SURVEY	QNT	SOCIAL WORK	2386	1,237 (52%), were diagnosed with UC, 940 (40%) with CD, 117 (5%) with proctitis and 85 (4%) with IC	ADULTS	788/1598	43 (12.9)	No	NOT PRESENT	Leisure activities and work were impacted by IBD	Not specified	The Inflammatory Bowel Disease Questionnaire (IBDQ) and the European Federation of Crohn’s and Colitis Associations’ (EFCCA) Survey Questionnaire	Not specified	Individual, online	Not specified	HRQOL, IBDQ scores	ANOVA and regression analysis	Patients who experiece higher frequency and intensity of IBD symptoms report worst results in leisure activities or work. Therefore, their IBDQ scoresare worst than those of patients with less disturbing symptoms. Satisfaction with current therapy, female gender and age affected the scores. Subjects who had undergone surgery scored lower than those who had not. Patients currently receiving cortic…
Goodhand J.R., Wahed M., Rampton D.S.	Management of stress in inflammatory bowel disease: A therapeutic option?	2009	UK	REVIEW	N/A	PSYCHOLOGICAL HELP AND REACTIONS	N/A	IBD	ADULTS	N/A	N/A	N/A	NOT PRESENT	Psychological impact of IBD: the association between adverse life events, stress and depression with disease activity in inflammatory bowel disease.	Psychoneuroendocrinoimmunology	N/A	Psychoterapy (Psychoanalytic, psychodinamic and cognitive-behavioral therapy (CBT); education; social and psychological support; pharmachology	N/A	Not specified	N/A	N/A	Nevertheless, there is some evidence that cognitive–behavioral therapy of various types, antidepressants, hypnotherapy and possibly exercise, can improve IBD-associated mood disorders. Appropriately designed clinical trials are required to better evaluate the effects of stress management and other psychologically orientated therapies on the course of IBD itself. Many patients with IBD want access…
Cullen M., Beattle M.	New paediatric IBD guidelines: The way forward in managing children with IBD	2009	UK	GUIDELINES	N/A	NEEDS IN TRANSITION	N/A	IBD	CHILDREN, ADOLESCENTS	N/A	N/A	N/A	TRANSITION TO ADOLESCENCE AND TO ADULTHOOD	Nutrition, self-management; remissions, nursing	Not specified	N/A	Multidisciplinary work, IBD clinic	N/A	Not specified	N/A	N/A	This paper describe the guidelines produced by BSPGHAN on the management of children with IBD in UK.
Greenley, RN; Cunningham, C	Parent Quality of Life in the Context of Pediatric Inflammatory Bowel Disease	2009	USA	NOT SPECIFIED	QNT	SOCIAL PARENTING	49	IBD	ADOLESCENTS, YOUTH, CAREGIVERS	36/13	14.96 (2.25) Range 10-18	Yes	NOT PRESENT	Disabilities caused by the chronic disease and QoL	Not specified	The Child Health Questionnaire-Child Form 87 (CHQ CF 87); The RAND 36 Item Health Survey 1.0; The Myren modification of the Harvey Bradshaw Simple Index (Myren HBSI)	N/A	Individual	Not specified	QoL. In particular, Parents: PF, role limitations due to physical health (PH) problems, role limitations due to personal or emotional problems, bodily pain, general health perceptions, energy/fatigue, social functioning, and emotional well-being. Youth: child (e.g., PF), caregiver (e.g., impact on parental personal time), and family (e.g., family cohesion) functioning; emotional functioning over …	Internal consistence and correlations	Parental QoL was higher in several domains compared to the normative sample, with the greatest differences reported in physical functioning domains. Although patient demographic factors did not explain significant variance in parent QoL, greater DA was associated with lower parent QoL in mental health (MH) and physical health (PH) domains. Higher youth QoL was associated with higher parent QoL in…
Iglesias, M; de Acosta, MB; Vazquez, I; Figueiras, A; Nieto, L; Lorenzo, A; Dominguez-Munoz, JE	Psychological impact of Crohn's disease on patients in remission: anxiety and depression risks	2009	SPAIN	PROSPECTIVE STUDY	QNT	SUPPORT+PSYCHOLOGICAL HELP	92	CD	ADULTS	48/44	37	No	TRANSITION TO REMISSION	Management of anxiety and depression	Not specified	Hospital Anxiety and Depression scale (HAD)	N/A	Individual	Not specified	The frequency of anxiety and depression symptoms in CD patients in remission	A univariate analysis was performed first, followed by a multivariate one using logistic regression	Anxiety and depression symptoms were present in 36 (39%) and 22 (24%) patients, respectively. Infliximab therapy and anxiety were associated (OR = 3.11; 95% CI: 1.03-9.43; p < 0.05). Depressive symptoms are not so present in patients under in fliximab therapy (OR = 0.16; 95% CI: 0.02-0.97; p < 0.05).
Escher, JC	Transition from Pediatric to Adult Health Care in Inflammatory Bowel Disease	2009	THE NETHERLANDS	SPECIFIC ISSUE	QNT	TRANSITION ADOLESCENTS	N/A	IBD	ADOLESCENTS	N/A	N/A	N/A	TRANSITION TO ADULTHOOD AND SELF-MANAGEMENT	Need of a trinsition protocol	Not specified	N/A	N/A	N/A	Not specified	N/A	N/A	A transitional clinic, characterised by the presence of both the pediatric and adult gastroenterologist, and a transition nurse seem fundamental for a well-coordinated transition process.
Natasha Bollegala; Herbert Brill; John K. Marshall	Resource Utilization During Pediatric to Adult Transfer of Care in IBD	2013	CANADA	RETROSPECTIVE CHART REVIEW	QNT	TRANSITION ADOLESCENTS	95	69 had Crohn's disease (CD) and 26 had ulcerative colitis (UC)	ADOLESCENTS		Not specified	No	TRANSITION TO ADULTHOOD AND SELF-MANAGEMENT	Resource utilization profiles can help to characterize the transition period and provide insight into differences between pediatric and adult care	Not specified	Questions about the socio-demographic and clinic features. Harvey Bradshaw Index (HBI) for CD and the Pediatric Ulcerative Colitis Activity Index (PUCAI) and Ulcerative Colitis Disease Activity Index (UCDAI) for pediatric and adult UC	N/A	Individual	Not specified	Emergency department (ED) visits; Hospitalizations; Surgical interventions ; Endoscopies; Outpatient clinic visits; Non-compliance	The Wilcoxian signed rank t-test; McNemar's test	Over their adult care interval, subjects had fewer clinic visits (2.56 versus 3.05 (p=0.01)) and more documented noncompliance (43% versus 29% (p=0.01)). No differences in ED visits (0.15 versus 0.18 (p=0.71)), hospitalizations (0.13 versus 0.13 (p=0.23)), surgical intervention (0.03 versus 0.05 (p=0.53)) or endoscopies (0.37 versus 0.25 (p=0.11)) were observed. IBD was active 66.7% of endoscopie…
van Groningen Sonja Ziniel; Janis Arnold; Laurie N. Fishman	When Independent Healthcare behaviors Develop in Adolescents With Inflammatory Bowel Disease	2012	THE NETHERLANDS	SURVEY	QNT	TRANSITIONS ADOLESCENTS	294	Crohn’s disease (69%), ulcerative colitis (28%), and unspecified IBD (IBDU) (3%)	ADOLESCENTS	164/158	16.2 (range 10-29)	No	TRANSITION TO ADULTHOOD AND SELF-MANAGEMENT	Self management skills and acquisitions during transition to adulthood (eg. include communication, decision-making, self-care, assertiveness, self-determination, and self-advocacy)	Not specified	The survey questioned who was ‘‘usually responsible’’ for performing various health-related tasks, such as scheduling clinic appointments and calling for medication refills. A 5-point Likert scale was used, with each point having a description (1 = My parents only; 2= Mostly my parents; 3 =Me and my parents together; 4 ¼ Mostly me; 5= I totally do it myself). A 4 or 5 was considered to be taking …	N/A	Individual, online	Not specified	Self-reported health behaviors of adolescents	Analysis was performed using Pearson or Exact chi-square analysis for categorical variables and analysis of variance (ANOVA) for continuous variables	Patients took increasingly active roles, but by ages 19–21 only 45% ordered medication refills, and 50% picked up medication from pharmacy. Only 35% of 19–21-year-olds scheduled appointments and 30% contacted providers between visits if problems arose. Most patients could answer provider questions (55% at age 16–18) but fewer asked questions of the provider (15% at the same age). Males were less …
Jihane Ghorayeb, Peter Branney, Christian P. Selinger and Anna Madill	When Your Pregnancy Echoes Your Illness: Transition to Motherhood With Inflammatory Bowel Disease	2018	UK	QUALITATIVE RESEARCH	QL	TRANSITION TO ADULTHOOD (PREGNANCY)	22	IBD	YOUTH	0/22	Not specified	No	TRANSITION TO MOTHERHOOD	Readiness	Not specified	Semi-structured interview	Health professionals should initiate conversations about reproduction early and provide a multidisciplinary approach to pregnancy and IBD in which women have confidence that their ongoing treatment will be integrated successfully with their maternity care.	Individual, at home (20) and Skype (2)	﻿Thematic Analysis (TA): Braun & Clarke, 2006	The experience of transition to motherhood with IBD	﻿Transcripts were analyzed using thematic analysis	The clustered were related to three main themes: Need for Readiness, Lifestyle Changes, and Monitoring Personal and Physical Development. Women with IBD are well prepared for the challenges of motherhood even though, as a group, they tend to restrict their reproductive choices.
Table 3: Main characteristics of the studies included
