# Supplementary material for: The evolution of IBD perceived engagement and care needs across the life-cycle: a scoping review
Source: BMC Gastroenterol. 2021 Jul 14;21:293. doi: 10.1186/s12876-021-01850-1 (PMC8278693; doi:10.1186/s12876-021-01850-1)
Supplement: Supplementary file 3 — Additional file 3: Table S3. Differences in care and needs divided considering the main theme and phase of the life cycle [file 12876_2021_1850_MOESM3_ESM.xlsx]

## Sheet: Table 5-S3
		Table 5-S3: Differences in care and needs divided considering the main theme and phase of the life cycle
		Phases of the life cycle
		General (no specific about transitions)			Transition to school		Transition to adolescence		Transition to adulthood		Transition during the adulthood		Transition to remissions		Transition to/from surgery		Transition to ageing
		Needs	Care	Number of records	Needs	Care	Needs	Care	Needs	Care	Needs	Care	Needs	Care	Needs	Care	Needs	Care
Age	Chidren	Psychological needs and need to be accepted; Needs related to physical needs and physical activity; Needs related to feeding; Parenting style and support; Social needs	Tolerance, empathy, hope, safety and control should be adopted in the management of hte disease by both parents and paediatricians	20	NOT REPORTED	NOT REPORTED	Autonomy	Improving transition preparation skills, including knowledge of the disease	N/A	N/A	N/A	N/A	NOT REPORTED (they are described together with adolescents9	NOT REPORTED (they are described together with adolescents10	Information; preferences; disease management before and after the intervention; decision-making management	Information sessions; psychoeducational support for both parents and children	N/A	N/A
							Psychological needs (anxiety, perspectives about illness, self-image and identity)	An effective communication, education, and more information					NOT REPORTED (they are described together with adolescents9	NOT REPORTED (they are described together with adolescents10			N/A	N/A
	Adolescents	Need to understand; Physical needs; Psychological needs; Need of protection, safeness; Relational and social needs; Need for gratitude, respect and respect for your needs; Engagement needs		68			Self-management	Information sessions; psychological support	Engagement, readiness	Information sessions; psychological support	Work-related issues and stress	How to manage physical symptoms at work and work rights	Information about physical symptoms and their management; dietary changes	IBD Education	Information; preferences; disease management before and after the intervention; decision-making management	Information sessions; psychoeducational support for both parents and children	N/A	N/A
							Nursing	IBD Education	Need of a specific/multidisciplinary/personalize transition protocol	Communication; information sessions; IBD Education; patient centred care	Economic and social impact of IBD	Promoting self-help groups; information about economic and social rights	Mental illness	Psychological support; psychotherapy			N/A	N/A
							Nutrition and diet	IBD Education	Acquisition of self-management skills: ongoing disease-specific education, extensive transition supports, preparation, good relationship with new providers	IBD education; psychological support	Partner/couple issues	Informations about sexuality; fertility; changes in relationship. Psychological support for the couple					N/A	N/A
							How to dial with remissions	IBD Education	Need of a good patient–provider relationship (trust, communication, comfort, autonomy)	Communication	Laisure activities	How to manage physical symptoms during social activities					N/A	N/A
									More information, knowledge	Information sessions							N/A	N/A
									Psychosocial, emotional and daily living needs	Psychosocial education and support							N/A	N/A
									Improve medication adherence	Information sessions; IBD education							N/A	N/A
									Need for a patient education program (i.e. standardized, manualize) or an individualize program	IBD education							N/A	N/A
									Resource utilization profiles can help to characterize the transition period and provide insight into differences between pediatric and adult care	Information sessions; IBD education							N/A	N/A
	Adults	Needs of information; Medical needs; Psychological needs; Social and work related needs; Support needs; Practical needs; Needs related to the future; Engagement needs		73	N/A	N/A	N/A	N/A	Information both about social/work rights and about fertility, pregnancy	Improving communications: face-to-face conversation, telephone, written dialogue (i.e., chats)	Engagement needs	Information on both illness and the treatments options, including surgery, from an early stage. Improving care for the decision-making process in the illness path	Nutritional status; management of a diet	IBD Education	Preparation/information about how the body would be affecte by the surgery, need to be seen, understood and taken seriously by the medical staff, positive relationship with nurses, social interaction, company of peers	Management of the self-image changes and self-identity	NOT REPORTED	NOT REPORTED
									More information about risk of cancer development	IBD education			Physical and mental illness	IBD Education	Information; preferences; disease management	Improving communication	NOT REPORTED	NOT REPORTED
													Illness perceptions; Illness cognition and body image	Psychological support	Unmet medical need and the potential role of new biologic treatment options	Providing information about shortcomings, especially related to the long-term effects of surgery, practicalities of daily living and long-term support	NOT REPORTED	NOT REPORTED
													Impact of Quality of Life	Self-help groups	Psychosocial support	Psychological support; psychotherapy;	NOT REPORTED	NOT REPORTED
													How to manage anxiety and depression	Psychological support; psychotherapy	Shared decision making	Psychological support; communication with Surgeon and/or Gastroenterologist	NOT REPORTED	NOT REPORTED
