# Supplementary material for: The evolution of IBD perceived engagement and care needs across the life-cycle: a scoping review
Source: BMC Gastroenterol. 2021 Jul 14;21:293. doi: 10.1186/s12876-021-01850-1 (PMC8278693; doi:10.1186/s12876-021-01850-1)
Supplement: Supplementary file 4 — Additional file 4: Table S4. Recommendations or targeted interventions to facilitate a transition [file 12876_2021_1850_MOESM4_ESM.xlsx]

## Sheet: Sheet1
		Phases of the life cycle
		General (no specific about transitions)		Transition to school		Transition to adolescence		Transition to adulthood		Transition during the adulthood		Transition to remissions		Transition to/from surgery		Transition to ageing
		Reccomnendations	Target Interventions	Reccomnendations	Target Interventions	Reccomnendations	Target Interventions	Reccomnendations	Target Interventions	Reccomnendations	Target Interventions	Reccomnendations	Target Interventions	Reccomnendations	Target Interventions	Reccomnendations	Target Interventions
Age	Chidren
	Adolescents
	Adults

## Sheet: Table 6-S4
		Table 6-S4: Recommendations or targeted interventions to facilitate a transition
		General considerations	Transition to school		Transition to adolescence		Transition to adulthood		Transition during the adulthood		Transition to remissions		Transition to/from surgery		Transition to ageing
			Reccomnendations	Target Interventions	Reccomnendations	Target Interventions	Reccomnendations	Target Interventions	Reccomnendations	Target Interventions	Reccomnendations	Target Interventions	Reccomnendations	Target Interventions	Reccomnendations	Target Interventions
	Chidren	1) the attention of the scientific literature on the psycho-social needs of patients with cats is growing-->but still very fragmented and looking for a consensus; 2) in particular, the level of evidence on interventions aimed at addressing these needs appears to be still circumstantial and in progress -->balanced towards psycho-body and cbt interventions; 3) the use of new technologies collects i…	It should be useful to promote further studies that explore the transition to school	Parenting support; Psychological support; IBD Education	Improving communication and information that promote: -Understanding of disease; -Understanding of treatment; -Ability to take medicines independently; -Understanding of impact of smoking on the disease; -Ability to attend clinics without parents; -Ability to undergo endoscopies without anaesthetic understanding of impact of diet on the disease; -Membership of patient group. It is relevant to con…	IBD Education	N/A	N/A	N/A	N/A	More studies should be implemented to investigate transitions to remissions in children	Information sessions; collaborative approach between paediatric and adult IBD teams [including gastroenterologists and IBD nurse specialists]	More studies should be implemeted to explore transitions to/from surgery considering the point of view of children. Further studies are needed	Skill-based transition plan; psychological support; parenting support and education	N/A	N/A
	Adolescents		It should be useful to promote further studies that explore the transition from primary, secondary and high school	Parenting support; Psychological support; IBD Education	Anticipate questions about treatment plan, sexuality, impact on body image and self-identity. Provide information about the health care system. Talk about hte relevance of a gradual passage from the paediatric to the adult clinic	Transition clinic, information sessions	Promoting Communication, Medical knowledge; Health literacy and services available; Self-management; Self-efficacy; Management of symptoms during the passage to college	IBD Education; information sessions Psychological Support; collaborative approach between paediatric and adult IBD teams [including gastroenterologists and IBD nurse specialists]	N/A	N/A	Provision of a transition service; continuity of care (in terms of diet, treatments...)	Information sessions; collaborative approach between paediatric and adult IBD teams [including gastroenterologists and IBD nurse specialists]	Health literacy; self-management; disease-specific knowledge, self-efficacy and decision-making. Educate and anticipate (up to a year before the intervention)	Skill-based transition plan; psychological support; parent education and support	N/A	N/A
	Adults		N/A	N/A	N/A	N/A	The benefits of transition should be stressed. Provide all of the necessary medical records and summariesProvide also information about pregnancy, fertility, and cancer surveillance, and the common health problems of adulthood not related directly to IBD.	IBD Education; information sessions; a joint paediatric–adult clinic is suggested	Providing information about social and work rights; financial and insurance issues; Raise awareness of the difference in caretaking between the pediatric and adult patient worlds	Promoting communication and the usage of tecnology: -Appropriate technology (patient access to e-Messaging and eVisits); correct identification of patients, appropriate communication regarding eligibility and cost of eVisits, ability to maintain standard of care, and provide patient centered care	Provision of a transition service; continuity of care (in terms of diet, treatments...)	Information sessions; collaborative approach between paediatric and adult IBD teams [including gastroenterologists and IBD nurse specialists]	Health literacy; self-efficacy and decision-making. Educate and anticipate (up to a year before the intervention)	Information sessions; Psychological support	It should be useful to promote the implementation of studies about aging with IBD	Continuity of care; considering the possible comorbidities and cognitive impairment. IBD Education and psychological support should be provided also for caregivers; communications about risks, treatments, physical activities and diet
